# Supplementary material for: Mono- and multidomain defense toxins of the RelE/ParE superfamily
Source: mBio. 2025 Feb 25;16(4):e00258-25. doi: 10.1128/mbio.00258-25 (PMC11980606; doi:10.1128/mbio.00258-25)
Supplement: Table S2 — Multidomain BECR-fold toxins. [file mbio.00258-25-s0010.xlsx]

## Sheet: 1 Overview
Sheet No 1	Overview
Sheet No 2	TA & AT Fusions
Sheet No 3	Novel potential Anti-Phage system
Sheet No 4	TM-Toxin & Toxin-TM fusions

## Sheet: 2 TA & AT Fusions
My_PF_ID	InterPro_ID	Toxin_GB_ID	Genus_Size_GB_ID	Taxonomic lineage	Toxin_sequence	Gene_distance_(minus_refers_to_overlap)	GO	Antitoxin_Label	Antitoxin_sequence	Domains	Comments
Antitoxin-Toxin gene fusions:
Phd/YefM-YoeB fusions
	A0A2G6CWU5	PID41999.1	Pseudomonadota_148_PID41999.1	Bacteria (superkingdom), Pseudomonadota (phylum), unclassified Pseudomonadota (no rank)	MTILSATEARSNLYKLIDQTSSSHEPIIITGKRGNAVLLSEEDWKSIQETMFLLNIPGMRESIQEGLSTKQAQKDARKLSGSGLKSKANEIIDTLKTNPYQMPPPYEKLIGDLSGAYSRRINIQHRIVYQVINTDKVVKVLRMWTHYE	N/A	N/A	N/A	N/A	Antitoxin-YoeB	Adjacent to two-compopnent TA locus
	A0A9D9PUI1	MBP2671875.1	Candidate_149_MBP2671875.1	Bacteria (superkingdom), Bacteria incertae sedis (no rank), Bacteria candidate phyla (no rank), candidate division NC10 (phylum), unclassified candidate division NC10 (no rank)	MLEVVDQYRLPALSHSRRASLKTRSLRLLSHVPSSRVQVPQRRDHPAVAMIAADELASLMETAHLLRSPANAERLLSALARARQGKSKPKTVDALRRAVLRDPFSGVGKPEPLKYLGSDVWSRRLTQEHRCVYVVNKERVDFLQGRYHY	N/A	N/A	N/A	N/A	Antitoxin-YoeB
	A0A2G2LWW8	PHS27201.1	Methylophaga_156_PHS27201.1	Bacteria (superkingdom), Pseudomonadota (phylum), Gammaproteobacteria (class), Thiotrichales (order), Piscirickettsiaceae (family), Methylophaga (genus), unclassified Methylophaga (no rank)	MLDKVNDDSVPVQITRRGNKGAIVMSIEDYDQLTETLYVLQNKSLSEQIEQSIKTHEARADHKASQQTINEITGNTWQEHENLRKSNRALQAKLCKLIKEMLHDNPAVGTGKPEPLKHQCQGLWSRRFSAGDRVIYRFDDDAVYLFAIGGHHDQFK	N/A	N/A	N/A	N/A	Antitoxin-YoeB
	A0A7I7MRM7	BBX74620.1	Mycobacterium_179_BBX74620.1	Bacteria (superkingdom), Terrabacteria group (no rank), Actinomycetota (phylum), Actinomycetes (class), Mycobacteriales (order), Mycobacteriaceae (family), Mycobacterium (genus)	MAISASEARQRLFPLLEQVNTDHEPVRITSKAGDAVLMSADDYDSWQETVYLLRSPENARRLMEAVARDKASHPGTGRVHQLDRRTPGDGWRRGVSSIDFDPDAWEDFLFWLASDRKTARRIVRLIGEIQRDPCTGIGKPEPLKGELSGYWSRRIDDEHRLVYRADDNEVKILKARYHY	N/A	N/A	N/A	N/A	Antitoxin-YoeB
	A0A081BXM4	GAK57079.1	Vecturithrix_169_GAK57079.1	Bacteria (superkingdom), Candidatus Moduliflexota (phylum), Candidatus Vecturitrichia (class), Candidatus Vecturitrichales (order), Candidatus Vecturitrichaceae (family), Vecturithrix (genus)	MAIMTATEARKNLYRLIDEVNESHEPLHISGKRCAAVLVSEKDWYCTQEALYILSNVHVRESIFAGLNTPLNQCVQDEQEGAVTVFYTQTAQQDTEALKTAGFEAEIEQMLHILCNDPYQTPPQLGKLVGDLRNVYCRRISMQHRILYEVLQDQRTVKVLRMCSLYDES	N/A	N/A	N/A	N/A	Antitoxin-YoeB
	A0A816ZYW7	CAF2232849.1	Rotaria(Rotefera)_141_CAF2232849.1	Eukaryota (superkingdom), Opisthokonta (no rank), Metazoa (kingdom), Eumetazoa (no rank), Bilateria (no rank), Protostomia (no rank), Spiralia (no rank), Gnathifera (no rank), Rotifera (phylum), Eurotatoria (class), Bdelloidea (subclass), Rotaria (genus)	MSCLIASEARKTLYTLIDEVAINHEPTLIKGKRNTAVLISVEDWKDIQETLLVASNKKLSDSLIKGSSTPYSECSTELDYCLRLLALIKQDPLKSPPPYKKGAYVGMYSRRINFQHRLFYEIDEQNKRIKVLRMWSHYGDN	N/A	N/A	N/A	N/A	Antitoxin-YoeB
	A0A7R8WM01	CAD7231519.1	Cyprideis(Arthropod)_159_CAD7231519.1	Eukaryota; Metazoa; Ecdysozoa; Arthropoda; Crustacea; Oligostraca; Ostracoda; Podocopa; Podocopida; Cytherocopina; Cytheroidea; Cytherideidae; Cyprideis	MNVMTYSEVRASFKQAMDDVCRHHDPTVITRQRGEHVVMMSLADYNSMEETMYLLGNPVNAERLMRGVEQKAQNKEAAKHIKFAWTDDGWDDYLYWQEHDEKKVEEINALLEECSRDPFKGTGKPEPLRGNLTGYWSRRIDKEHRLVYLPEDKCIYIIQ	N/A	N/A	N/A	N/A	Antitoxin-YoeB
PrlF(AbrB)-YhaV fusions
	A0A4P5VE94	GDX73880.1	Cyanobium_258_GDX73880.1	Bacteria (superkingdom), Terrabacteria group (no rank), Cyanobacteriota/Melainabacteria group (no rank), Cyanobacteriota (phylum), Cyanophyceae (class), Synechococcales (order), Prochlorococcaceae (family), Cyanobium (genus), unclassified Cyanobium (no rank)	MASVCDMAARSTDSTVRGTAVRGPTSARGDRAGSGRRNLRLGKRDKIRYSIRPSGEVVLSRSPSPEGLKADDPVLGQFLSFLARDLASHPERLQAVDAGLVERLQSLVGGIEVDLDAALSADDKRVRPGPDPWSFTVERFSPSHSSSIVKLAFDVIPQDPARPEYRQGATLGDDHKHWLRAKFFQQYRLFFRYHAASKLIVFAWVNDEDSKMLEGGHPPDEWNQLLAEAQAEGQQPIHGAITPPPPDPAPALDRGKRG	N/A	N/A	N/A	N/A
	A0A4Q4X659	RYP55624.1	Monosporascus(Fungus)_244_RYP55624.1	Eukaryota (superkingdom), Opisthokonta (no rank), Fungi (kingdom), Dikarya (subkingdom), Ascomycota (phylum), saccharomyceta (no rank), Pezizomycotina (subphylum), leotiomyceta (no rank), sordariomyceta (no rank), Sordariomycetes (class), Xylariomycetidae (subclass), Xylariales (order), Xylariales incertae sedis (no rank), Monosporascus (genus), unclassified Monosporascus (no rank)	MPEIHEVATLTSKGQITLPKSIRQALGVDTGGKVAFDLRGGEVVVTRADADHEDPAIGAFLGLLEADIRAGRHVQSLPDDLARAMLANAHHARHGWTLLFHEGVIEQLRKLHAAAERAEQNDPQGFESNGNVKLFRALSQLIMDAVPSDPARDEFRQGNTLGPAYRHWRRAKIGRRFRLFFRYDSKAKAIVFAWVNDEQTLRSAGSKSDPYAVFEKMLGRGNPPDDWAALVAASKADWRATDKG	N/A	N/A	N/A	N/A
ParD-like-ParE-like fusions
	A0A450YD47	VFK39468.1	Kentron_163_VFK39468.1	Bacteria (superkingdom), Pseudomonadota (phylum), Gammaproteobacteria (class), Gammaproteobacteria incertae sedis (no rank), Kentron (genus), unclassified Candidatus Kentron (no rank)	MTTTVELPDELIIEAYRYGNVYHRSAPKQIEYWSRIGKIAEENPDLPYSFITHPARQTGGIRSVRLWRELMMRIKQKPSFQRVYKKLHARQRTDVDGAIRTLMEDPKLGEGKVGDLAGVWVYKFKMNKQLALLAYTFEETTITLTLLALGQHENFYRGLKKSL	N/A	N/A	N/A	N/A	ParD has RHH domain
	A0A3B0M257	SSW96692.1	Arsenophonus_130_SSW96692.1	Bacteria (superkingdom), Pseudomonadota (phylum), Gammaproteobacteria (class), Enterobacterales (order), Morganellaceae (family), Arsenophonus (genus), unclassified Arsenophonus (no rank)	MATSIRLNNGFVSEVKSHVLTFSRSVPKQIEHWAKIGRMAEENPDLPYAFILDSLLAKNEVDNGKVLQYVRRTKSQKINVYETRRFTKALSKLPDQLLSLVEDEIQKILNKPKIGEQKRGDLSFLRVHKT	N/A	N/A	N/A	N/A	ParD has RHH domain
	W1WGP9	ETJ17318.1	Meta_219_ETJ17318.1	Unclassified entries (no rank), unclassified sequences (no rank), metagenomes (no rank), organismal metagenomes (no rank)	MLEFAKNNNTNKKVISISKKRQVTIPQKFFEYLNFGNQAECILEEDRIIIRPLSESGSDFSECILKDLIKEGYEGEELLLKFKEMKKKIRPAVKELIKEADELAKSDEGEVSFDELFGEDWYIVYRLKYSTASRKYFKKINEKGLKKSFENALKSIQENPYIGKPKKGDLSGIYGYDVFYNKTNYEIAYKIYEEKGKYVVVILAGTRENFYEELKRYMK	N/A	N/A	N/A	N/A	SpoVT/AbrB-ParE-like fusion
	A0A849KDW8	NNU42423.1	Ramlibacter_172_NNU42423.1	Bacteria (superkingdom), Pseudomonadota (phylum), Betaproteobacteria (class), Burkholderiales (order), Comamonadaceae (family), Ramlibacter (genus)	MNARVDHLLHEALELPDEERSALVVALLDSLEGSADPSISEAWRDEVRKRRASSPRRLRAAHCLGRREGALERSVMSFRVSLLPLAEEEIEEAFHWYFERSSFAADAFRVEVITAIDSLAEDPLMWPADSEAVRYYILRRFPYTIHYEVAGTEVIVLAVAHQRRRPGHWQDR	N/A	N/A	N/A	N/A	No info from FS or Phyre	Close to brnTA locus
	A0A2P9H3S7	SPJ16692.1	Syntrophobacter_171_SPJ16692.1	Bacteria (superkingdom), Thermodesulfobacteriota (phylum), Syntrophobacteria (class), Syntrophobacterales (order), Syntrophobacteraceae (family), Syntrophobacter (genus), unclassified Syntrophobacter (no rank)	MNAEELKTEALRLKPEARAKLAHALLESLEDLSEAEIESLWVDEALRRDKEFDGHRVPLRRADDVQRSEGKASMTYLVRFHTEAEAEMNEAADFLNRESTGIGEVFLDDLRHAIDLVASHPEIAPIVKGRVRRKPLRKFPYSLIYSVAGQEIRILAIMHQHRRPFYWRHRN	N/A	N/A	N/A	N/A
	A0A926B6F5	MBC8130941.1	Rhizobiaceae_217_MBC8130941.1	Bacteria (superkingdom), Pseudomonadota (phylum), Alphaproteobacteria (class), Hyphomicrobiales (order), Rhizobiaceae (family), unclassified Rhizobiaceae (no rank)	MRHSEERAVRLTEVAERAIVEAVASGEYVSADDLIEDALADCISFRTADLLSNEELGRLWDEGIASGPADVSSIREIARATKRGKPAKERSVRSLSSYSLTAEAERDLLSIRSEIAADNEGSADRLLELLHGAGLRLAERPEIGASVEALRPGMRRWRVGRYLVPYRKTEHGVEIVRVIRGGCDRSKLFLLPVSLSRIPARRRLRASARASFGTPEA	N/A	N/A	N/A	N/A
	Q5MJH2	AAW24021.1	Sphingobium_185_AAW24021.1	Bacteria (superkingdom), Pseudomonadota (phylum), Alphaproteobacteria (class), Sphingomonadales (order), Sphingomonadaceae (family), Sphingobium (genus), Sphingobium xenophagum (species)	MATSLKIDDMLKGRVQHLAAIRDRSAHWIMCEAIRAYVDREEARESFKAEALASWAEYQETGFHLTGEEMADWLNGWGTADEGECPPCHVLIVTPRARLGMIRCREFLEGRNSEAAARAGQVIAARLLALQTTPDMGRPFDGEEALRELVIGFGSSGYVALYRHDPADDAVYVLALRHQREAGYP	N/A	N/A	N/A	N/A
	A0A976I077	TAG59034.1	Oscillatoriales_183_TAG59034.1	Bacteria (superkingdom), Terrabacteria group (no rank), Cyanobacteriota/Melainabacteria group (no rank), Cyanobacteriota (phylum), Cyanophyceae (class), Oscillatoriophycideae (subclass), Oscillatoriales (order), unclassified Oscillatoriales (no rank)	MTSMNISLPDSMRTYIEAQVAQGGYSTASEYFRELIRQDQKRKASERLEAMLLEGLESGNPTAMTEENWMEIRQAVRSRISQNQGLTSIQKRPQVIRDLIELATYIAEDNMDASDRFLVSAEETFKQLAQTPKMGKGCQFSHPNLIDVRQQAIKGFRRYLIFYRVIHGARDIEDIFDNVDENE	N/A	N/A	N/A	N/A
	A0A934ZVI3	MBK6629707.1	Betaproteobacteria_180_MBK6629707.1	Bacteria (superkingdom), Pseudomonadota (phylum), Betaproteobacteria (class), unclassified Betaproteobacteria (no rank)	MPPILKDIEAQALELSPKERGSLIHRLIQSLDGPAEETPEEIAKAWDEEIARRVADMEAGRTKWIPADEVFCRNRRHHPRTRQVKVRFAQEARSEFAEAARWYAREAGTNQARAFRNEILRIIQLLTEHPDMGTPITTSCRRMTAHRFPYDVVYHHNPEILRVIAIAHHSRRPGYWAERR	N/A	N/A	N/A	N/A	Antitoxin-toxin fusion, antitoxin may be ParD-should be modelled
	A0A5C9CLE0	TXT38030.1	Comamonadaceae_178_TXT38030.1	Bacteria (superkingdom), Pseudomonadota (phylum), Betaproteobacteria (class), Burkholderiales (order), Comamonadaceae (family), unclassified Comamonadaceae (no rank)	MPTSVALSSHFEMFVKQQVSTGRFNNVSEVVRAGLRLLEDHEQNQALKLRELQIPTTGTQIPKHSQRSISQGSGLMRLELSPLATADLEAIGDYIAKDSLGNALNFIQGMRAQCQKIVRAPMAYVARPELGMGLRSCAHGRYVIFFRAHDAVVRVERILHSAMDIQSDLLSPQTPIEK	N/A	N/A	N/A	N/A
	A0A853CYH4	NYJ24371.1	Leifsonia_173_NYJ24371.1	Bacteria (superkingdom), Terrabacteria group (no rank), Actinomycetota (phylum), Actinomycetes (class), Micrococcales (order), Microbacteriaceae (family), Leifsonia (genus)	MAMNTSNSLDDHFAGFLAHEVATGRYRSASEVVRAGLRLLEDQETQMSRTSSRAGRRRGERRARGVRLRRVHSLQEVVTRFRLTPAARRDLSSIWDFAQENWDARQAETDVTEIRAAIERVADSPARGRACDDIRAGYRRYAIGSHLVFYVENGDGVDVIRILHQRMDPTRHL	N/A	N/A	N/A	N/A
	A0A358Q0Z2	HBV86951.1	Desulfosporosinus_220_HBV86951.1	Bacteria (superkingdom), Terrabacteria group (no rank), Bacillota (phylum), Clostridia (class), Eubacteriales (order), Desulfitobacteriaceae (family), Desulfosporosinus (genus), unclassified Desulfosporosinus (no rank)	MKSYRVKMKARGEIALPAELQNFLGLMPGDYLEIRIDPEGKLNLCTAERSVGPLSDFFEDFILNDLHKEGCSGDLLQTRYLERKIQLSTVLDRLSEEARLSLSQGHTLWWREIPILDNGHPQYQSEEWKVFLTSRAERNLIKLQGRVLKEIPQVMLNLEHDPLEFKRLNGPYYSIHRVSLASEISKHYRVIYTVFPEEKAVEILTVGERKEIYDFLKGMAL	N/A	N/A	N/A	N/A
	A0A124IJ25	KUO58265.1	Gracilibacter_221_KUO58265.1	Bacteria (superkingdom), Terrabacteria group (no rank), Bacillota (phylum), Clostridia (class), Eubacteriales (order), Gracilibacteraceae (family), Gracilibacter (genus), unclassified Gracilibacter (no rank)	METYRVKVGTTGEVALPLELQDVLGLVPNDTLELRVDTQGVLLVRAEGHSVGPLVDFFEDLILQDLRCDGCAGDVLKNRILEQKIQLSHSMDRLAQEGHRAQRHRQTVPWRESPELRRFAVAEEENGAYQVMMTARVEREMRGLSAQTLKAVAAVLESLEWDPTVFKRLRGPYYETYRVAFPDRGRDDYRVIYTVFGGENLVTVLNIGKRSKLYEQLKTLARMAQH	N/A	N/A	N/A	N/A
	A0A8S0XB15	CAA7600646.1	Acididesulfobacillus_226_CAA7600646.1	Bacteria (superkingdom), Terrabacteria group (no rank), Bacillota (phylum), Clostridia (class), Eubacteriales (order), Peptococcaceae (family), Acididesulfobacillus (genus)	MNNKYIVGVVILVLGLWFFGLLFVEVHEFVEEFRSFSPNADLILSIALSTIFYLSRLILQDVLLLPLPHHQVVFLQQPYQQVGETARKQLKSLQDDERERILSNLEELELHPRKRRAKADIKKLYNTNPELYRLRVGGFRIICAVVSDEVLGVLHKKRRAPDHTYLHSTRSRQSIRTCTKSAGLCTLYQHSPLSPMLAIIATIAAASSATIIASTTTGMNTAIADFTIVRL	N/A	N/A	N/A	N/A
	A0A6N7RQX1	MRX83412.1	Eggerthella_234_MRX83412.1	Bacteria (superkingdom), Terrabacteria group (no rank), Actinomycetota (phylum), Coriobacteriia (class), Eggerthellales (order), Eggerthellaceae (family), Eggerthella (genus)	MACKLGSPITPLPPPPPATPARVRHRILASPSGFAHSSVGFQRSNRRACSARAPSLALPGTLSACLPPAASSTRKSTAGSNRAHDKTLSHSVRYVRARKPAFATSSTPSLSAWSCRNIALRRESLQDGVRLALTFVLHPDALTDLNEIWEYIAADNLDAADRVLEEIHEAIRALVPYPQAGHRRSDLTSRPLRFHPLRDYLIVYAPDEKPLLVLAILHGRRNPRVIAALLRGRE	N/A	N/A	N/A	N/A
	A7HZ68	ABS65201.1	Parvibaculum_176_ABS65201.1	Bacteria (superkingdom), Pseudomonadota (phylum), Alphaproteobacteria (class), Hyphomicrobiales (order), Parvibaculaceae (family), Parvibaculum (genus), Parvibaculum lavamentivorans (species)	MPRIAATAISSISALKQSPARIIEEAGAGPVAILNHNKPVAYLVAPDTYERMLEALADHEDMKRVLHREGQEVTPLIPEGAGEGRYRLGFVEEAMREWQGLAPSVRQPFERTLAKRLEEPHVERQRFPGLPGFYRIKLKKSGSGPVYVLVYKVEGERIEVREVGTGREDARMDEGV	N/A	N/A	N/A	N/A
	U1R7N2	ERH15708.1	Actinomyces_173_ERH15708.1	Bacteria (superkingdom), Terrabacteria group (no rank), Actinomycetota (phylum), Actinomycetes (class), Actinomycetales (order), Actinomycetaceae (family), Actinomyces (genus), Actinomyces johnsonii (species)	MSDLPVSVARSRLDDAVDDARASHEPVFLTRRGRRVAAVIDADDLKRLTQVAEDLADIEAADAARAEIAEHGTIPWGEVKAGPRARMTHRIRFSPAAACQLRKLDGRIQRRIQAVVELLAQEPRPTGAKKLVGGHGEWRVRTGNYRIIYEIDDGVLVVLVLAVGHRREVYRRK	N/A	N/A	N/A	N/A
	A0A0S4L9I4	CUS34359.1	Nitrospira_172_CUS34359.1	Bacteria (superkingdom), Nitrospirota (phylum), Nitrospiria (class), Nitrospirales (order), Nitrospiraceae (family), Nitrospira (genus)	MAHLAASKARQGFADTINRAGYGKERVVVRWRGKEIAAVVPIDDLRLLEELEDRIDLTDAWAALAETKKKGARPLDVILKDFGFWVSMAYSILLAPPAERQLKASAQATQKRIITRLKTLQCNPCPQGLTKLAGESNLYPIRDGSYRVIYTIQDKELIVLVVKTGDRKEVYR	N/A	N/A	N/A	N/A
	S0J3M0	EOT26832.1	Eubacterium_150_EOT26832.1	Bacteria (superkingdom), Terrabacteria group (no rank), Bacillota (phylum), Clostridia (class), Eubacteriales (order), Eubacteriaceae (family), Eubacterium (genus), unclassified Eubacterium (in: firmicutes) (no rank)	MIIKASASLRNDYTTISNMAKETKEPIYITKNGEGDLVLMSIEAFERREQILQLRAKVFQAEQERIEDWYLVQFGVETALKISDHILNVTERLGEFPDSGSLTPDEWLNQQGYRMVICDKHVVIYKQTGTVVYIYHIADTRTDYTKLFRQ	N/A	N/A	N/A	N/A
	A0A9P6TMR8	KAG0189385.1	Apophysomyces(Fungus)_152_KAG0189385.1	Eukaryota (superkingdom), Opisthokonta (no rank), Fungi (kingdom), Fungi incertae sedis (no rank), Mucoromycota (phylum), Mucoromycotina (subphylum), Mucoromycetes (class), Mucorales (order), Mucorineae (suborder), Mucoraceae (family), Apophysomyces (genus), unclassified Apophysomyces (no rank)	MAIALKLSDELVEIAKPHAAAKHRSVPKQIEHWARFGKAVEENPDMPVEFIQDTLLAVEEAKAGQLIRVTPTFDRAAKKLHTRDKKVLDDAVREIAAKPDIGVVKKGDLAGVYVHKFKINKQEVLLSYQYMQSEVVLLSLGSHENFYRNLKR	N/A	N/A	N/A	N/A	ParD has RHH domain
Toxin-Antitoxin gene fusions:
HigBA (HTH) gene fusions
	A0A6S6SF89	CAA6806105.1	uncultured_220_CAA6806105.1	Bacteria (superkingdom), Campylobacterota (phylum), Epsilonproteobacteria (class), Campylobacterales (order), Sulfurovaceae (family), Sulfurovum (genus), environmental samples (no rank)	MRVIAKSTLRAFYDEPNYTDSKSALESWHHEAIKANWQNPNEIKAQYKSASVVGNNKVVFNICGNKYRLIVKINYVAEIIFIKFIGTHKQYDKIDVEEYKMIKPIRTERDYEEALFRVESLMDAEPNSEAFDELEVLATLVEKYEEKFYSIDAPDPIEAIKFRMEQEGLRQNDLVPMFGNKSRVSEVLNRKRKLTLDMIRNLNTQLNIPFENLLGDYRLV	N/A	N/A	N/A	N/A
	A0A326RS49	PZV77133.1	Algoriphagus_221_PZV77133.1	Bacteria (superkingdom), FCB group (no rank), Bacteroidota/Chlorobiota group (no rank), Bacteroidota (phylum), Cytophagia (class), Cytophagales (order), Cyclobacteriaceae (family), Algoriphagus (genus)	MERIFSKETLRDYWIQHPELEQHLKVWYETVTKSSWKNPNDVKATFANASILKEGRVVFNIKGNSFRLVTRINYEKQWVFIRFIGTHQEYDKKTPTPFEMEIKPIKTEADYKRALKRLEVIFDAPVGSSESDEADILALLIENYENKHFPIEAPDPIEAIKIRMEQLSLKQNDLADAMGGSNRVSEILNRKRKLTLEMVRNLTGKLNLSAEVLIQDYKLTV	N/A	N/A	N/A	N/A
	A0A258WSI4	OYZ31152.1	Sphingobacteriales_222_OYZ31152.1	Bacteria (superkingdom), FCB group (no rank), Bacteroidota/Chlorobiota group (no rank), Bacteroidota (phylum), Sphingobacteriia (class), Sphingobacteriales (order), unclassified Sphingobacteriales (no rank)	MFNIITRRTLLEYVKQYPLASTALLEWYHELEKADFKNFNELKEVYGNASLVGDERMVFNIMGNKFRLVVRIVFEYKAIQVKWFGTHAEYDKIDVESVIFKKDNMELKIIKTEELYQDYLNWVDELFDKQLSPDTKEGEMLQVALLLIKQYEDANYPVPMPDPIEAIKAKMKEAGLRNKDLVGKVGSKGYVSSILSGRKPLTLELAKLFHRELNIPAEVFLS	N/A	N/A	N/A	N/A
	A0A9E4GJV4	MCE2487625.1	Desulfurellaceae_229_MCE2487625.1	Bacteria (superkingdom), Campylobacterota (phylum), Desulfurellia (class), Desulfurellales (order), Desulfurellaceae (family), unclassified Desulfurellaceae (no rank)	MLALMRIISRRTLREFRNRYPDAEQPLRAWYANAKRATWKTPVELKTAYRSASFLANKRVVFNIKGNAYRLVVALDYRYGAIYIRFVGTHHEYDAIDAATIQGVRMDIKPIKTQADYEAALKAIDRLWGADYDSPQGEKLDVLITLVEVYEEQHHPILPPDPVEAILHRLDSHGLSRRDLEPYLGSRARVSEILNRKRALSLAMIRRLQDGLGISAEILVQPYKLQSAP	N/A	N/A	N/A	N/A
	A0A916X860	GGC49934.1	Chelatococcus_230_GGC49934.1	Bacteria (superkingdom), Pseudomonadota (phylum), Alphaproteobacteria (class), Hyphomicrobiales (order), Chelatococcaceae (family), Chelatococcus (genus)	MRIVAAKNLIEFVPQHPETAPSLAHWRAVTKAAKWQTCSDIQSVFPKAKTLNAERVRFEIAGGNYRLVVAFNFEHQIAFIKFIGSHAEYDRIDCLHRVVVLEDWQMDIRPIRSVEDHAEALRMIERLWNAPKGSPQGDTLDILATLVDAYEAEHHHFDRLDPIATIKAHMEMAGHTQADFAELIGSRSRASEILARKRLLNLRQVHKLVEAWKIPADLLIQPYELDRSVA	N/A	N/A	N/A	N/A
	A0A1H3WPR2	SDZ88178.1	Porphyromonadaceae_234_SDZ88178.1	Bacteria (superkingdom), FCB group (no rank), Bacteroidota/Chlorobiota group (no rank), Bacteroidota (phylum), Bacteroidia (class), Bacteroidales (order), Porphyromonadaceae (family), unclassified Porphyromonadaceae (no rank)	MRIFRYRTLAQYYHKHPDAKTALEDWFSKTEESEWNNFSDMKATFNSVDAVENHRYVFNIKGNSYRLIAIVLFVPKHVYIRFIGTHAEYDKITDVQSLKKQQAMKAITNDREYQTITKRIDQLLDIVTDDNYNSIPEAVELDFLSTLIEEYDRKHYPIALPQLSEAIRLRMYEMNINQAELAKLLGVSPSRITEYLSGKEPSLKIARIICEKLNISANVVLGVSRPAYSKSGVY	N/A	N/A	N/A	N/A
	A0A966ZBT8	NDJ15215.1	Terriglobia_238_NDJ15215.1	Bacteria (superkingdom), Acidobacteriota (phylum), Terriglobia (class), unclassified Terriglobia (no rank)	MRIISERRVRDFGDQYSDSALALANWKRAVRAAGWRHQSEVKAQFSDSDLVGERTVFNIANNRYSLIAFINFQAGILYIKEILPHKDLRQGALEAMTTLTHTISGPSGMDVRRYGRLLAKCTPKVIETEDENEEALAVVESLMSRGEADLDTEEQALLGLLGTLIEQFEKKAYPLSGGDPVGALEVLMAGKCLRAVDLAETLGSRAKVSEILSRKRPISKDQARKLGEFFKVSPAAFI	N/A	N/A	N/A	N/A				ParD-like-ParE-like fusion
	A0A7H4MT04	STS99340.1	Klebsiella_242_STS99340.1	Bacteria (superkingdom), Pseudomonadota (phylum), Gammaproteobacteria (class), Enterobacterales (order), Enterobacteriaceae (family), Klebsiella/Raoultella group (no rank), Klebsiella (genus)	MHVISKEPFEEAAKRYPNDSLAIRALYRLVRETDFSSPAEMLTLIPSLDNFKYRNKWWVLDVGGNNLRVIAYINFVNKRFYVKHIATHADYDKLTRYYRGEQRMITDTAKAIEATKQLVAAVPFLGGSSSESDYREAMELVDYLIENDDENPLIDFLASKIADYEDNSPRFAEFNKAIAEIPVGVALLRTLIDQHKLSYSDLKDEIGSKSLVSQILSGQRSLTITHIKALSARFGVKPEWFL	N/A	N/A	N/A	N/A				ParD-like-ParE-like fusion
	A0A8B5XF46	TVR74104.1	Sphaerobacteraceae_246_TVR74104.1	Bacteria (superkingdom), Terrabacteria group (no rank), Thermomicrobiota (phylum), Thermomicrobia (class), Sphaerobacterales (order), Sphaerobacterineae (suborder), Sphaerobacteraceae (family), unclassified Sphaerobacteraceae (no rank)	MQIINRSLVQQYAADHQRSATALHAWCQLVSSYDWPSVDALQAAFPGSTAHEDLVAFDIRGSSLFIVATVDLDQARIWVRDIQNHSEFRTESWKAMASKPGSSETSYDQLVADVPLRPIRDEGSQMAAASRIAQLLQYRDRSPDEQDYLDVLSLLLADYEARTVEIPAVSAAEIVRTLVQEHRLSQVEIIPLLGGKEKAMAILKGTRPLDVKQAVRCARYFHLPIETFMDPDDLVLELPRPSPRRR	N/A	N/A	N/A	N/A				ParD-like-ParE-like fusion
	A0A2V9G1E6	PYU59779.1	Acidobacteriota_276_PYU59779.1	Bacteria (superkingdom), Acidobacteriota (phylum), unclassified Acidobacteriota (no rank)	MNSSENGSRIVKARSSSILRTVSYEWDTAKAKTNFAKHRVRFADAMAVIKAWVAIVEGVRWHNFAEVRLMFRDADYINGYVVFNIRRNRYRLITVIHYAKSADEKRTEGHVYIRSFLTHKEYNDPRKWDRRFGAKMNTVLADPAKMIAKGAPHVIHNDKELEVYTNALFQLTALEDPSSAEVEAIELLTLLVERYEQAHYAIPDADAVSVVRFLIEQQGLTQRDLTPEFGSVSAVSMFLAGQRKLACAAADRQNGSADVRSNSLPGRRRYLAAARV	N/A	N/A	N/A	N/A
	A0A653D3M7	VEN54552.1	Callosobruchus_224_VEN54552.1	Eukaryota (superkingdom), Opisthokonta (no rank), Metazoa (kingdom), Eumetazoa (no rank), Bilateria (no rank), Protostomia (no rank), Ecdysozoa (no rank), Panarthropoda (no rank), Arthropoda (phylum), Mandibulata (no rank), Pancrustacea (no rank), Hexapoda (subphylum), Insecta (class), Dicondylia (no rank), Pterygota (subclass), Neoptera (infraclass), Endopterygota (cohort), Coleoptera (order), P…	MHVISKEPFEEAAKRYPNDSLAIRALYRLVRETDFSSPAEMRTLIPSLDNFKYRNKWWVLDVGGNNLRVIAYINFVNKRFYGEQRMITDTAKAIEATKQLVAAVPFLGGSSSESDYREAMELVDYLIENDDENPLIDFLASKIADYEDNSPRFAEFNKAIAEMPVGVALLRTLIDQHKLSYSDLKDEIGSKSLVSQILSGQRSLTITHIKALSARFGVKPEWFL	N/A	N/A	N/A	N/A
	A0A7R9IXY8	CAD7569023.1	Timema_233_CAD7569023.1	Eukaryota (superkingdom), Opisthokonta (no rank), Metazoa (kingdom), Eumetazoa (no rank), Bilateria (no rank), Protostomia (no rank), Ecdysozoa (no rank), Panarthropoda (no rank), Arthropoda (phylum), Mandibulata (no rank), Pancrustacea (no rank), Hexapoda (subphylum), Insecta (class), Dicondylia (no rank), Pterygota (subclass), Neoptera (infraclass), Polyneoptera (cohort), Phasmatodea (order), T…	MHIISRGPFREAAIIYPNHASALDAAYLVLRDENFATPDALKIRFQSLDRMKYREKWWVIDVGGNSLRIMFYADFDRGKIFIKHIVMHAEYDKLVKKYRETIQATNDLVRIVPFLGGSTDKRDYEQALELVEYLVEHQPDSPLVEILSDKVARYENSAPEFAAFNARTDAMPRGVALLRVIMDQHGLTQSSFTDEIGQRSYVSRILRGDRPLTDKHKARLAARFNLPFEAFAE	N/A	N/A	N/A	N/A
HigB-like-HigA(HTH) fusion
	A0A2W7A695	PZV11087.1	Pseudanabaena_160_PZV11087.1	Bacteria (superkingdom), Terrabacteria group (no rank), Cyanobacteriota/Melainabacteria group (no rank), Cyanobacteriota (phylum), Cyanophyceae (class), Pseudanabaenales (order), Pseudanabaenaceae (family), Pseudanabaena (genus), unclassified Pseudanabaena (no rank)	MLNQSPTLQELRIPPANRLERLSGNREGQYSIRINNQWRICFEWQNDDAFNVEIVDYHRGIKMNEDKLNPIHPGEVLLEEFLKPMNLSQNQLALALRVPARRINEIIHGKRRITADTAIRLAYYFNMSPRFWLGLQMDYDLDIAEDQVGEKLKIEVAVFS	N/A	N/A	N/A	N/A	HigB-like-HigA(HTH)
	A0A923VSN8	MBC7439303.1	Flavobacterium_160_MBC7439303.1	Bacteria (superkingdom), FCB group (no rank), Bacteroidota/Chlorobiota group (no rank), Bacteroidota (phylum), Flavobacteriia (class), Flavobacteriales (order), Flavobacteriaceae (family), Flavobacterium (genus), unclassified Flavobacterium (no rank)	MLNNSQNLLDSRIPPSNRLEKLNGNLKDFYSIRINNQWRIIFIWNNGNASNFEIIDYNEIMKKLKNIHPGEVLTEEFLIPLEISPYRLAKNLNIPQTRISEITKGNRRITADTALRLGQYFGNSAKFWLGIQDDFDIEDEFLIKKSILESIKPFVTKKVA	N/A	N/A	N/A	N/A	HigB-like-HigA(HTH)
	A0A839DWH4	MBA8823118.1	Halosaccharopolyspora_164_MBA8823118.1	Bacteria (superkingdom), Terrabacteria group (no rank), Actinomycetota (phylum), Actinomycetes (class), Pseudonocardiales (order), Pseudonocardiaceae (family), Halosaccharopolyspora (genus)	MILHAAETLEDLRTPPGKRLEKLKGDRAGQYSIRIDRQWRLCFCWTDLGPVEVGITAYHQETAVDTDIVMPPVHPGEILDEEYLQPLDVSQYRLAVETGVPPRRINEIVHGTRRISADTALRMARYFGTSERFFLDRRELYDLEVEKDRIGSELDRTTPLRHAC	N/A	N/A	N/A	N/A	HigB-like-HigA(HTH)
	A0A964LLA0	MSR08599.1	Gammaproteobacteria_173_MSR08599.1	Bacteria (superkingdom), Pseudomonadota (phylum), Gammaproteobacteria (class), unclassified Gammaproteobacteria (no rank)	MSAYSTVTRGLRRFFENGSKAGIQPKHARRLRLQLGVLDKAQRPGELDLSGWRFHPLTGELGGTEGLHIMRMHNPPHPGEVLQDTVLRVGGGITVTEFARRLGVSRVALSRVVNGRAAVSAELAIRLAAALGGSAESWLLMQSAYDLWHAQKKRRPKIQRLPTEVAAVRGLPR	N/A	N/A	N/A	N/A	HigB-like-HigA(HTH)
	A0A2N3PSC0	PKU23307.1	Telmatospirillum_180_PKU23307.1	Bacteria (superkingdom), Pseudomonadota (phylum), Alphaproteobacteria (class), Rhodospirillales (order), Rhodospirillaceae (family), Telmatospirillum (genus)	MSRWALPSNRFEALGGDRAGQYSIRINDQWRVCFRWELRQPLVEGINILIAEGDAIRMLKSSTIIEEIAMASPVNGLPPIHPGEMLADELNELGLSARALADKLKVPHNRISSILAGKRAVSADTSLRLGRFFGMSEDFWLRLQTTYDIKKAKAESGAKISSDVLPLRGSSDESAAITQQ	N/A	N/A	N/A	N/A	HigB-like-HigA(HTH)
	A0A2V9CLD1	PYU22771.1	Acidobacteriota_182_PYU22771.1	Bacteria (superkingdom), Acidobacteriota (phylum), unclassified Acidobacteriota (no rank)	MIQSFGSKETEELFHYHHSKRFHAIERVALRKLLQLHAATELRVLASPPGNQLEALRGDRKGRHSIQINDPWRICFVWRDSHCYVPPVHPGEILREDFMKPLGLTVNKLALELHVPATRIGEIVHERRRITAETALRLARYFHTNAEFWLNLQNFYDLEVSRRSGKVSEIERQVHPAPSLAS	N/A	N/A	N/A	N/A	HigB-like-HigA(HTH)
	A0A9E4BY59	MCE2435756.1	Latescibacteria_184_MCE2435756.1	Bacteria (superkingdom), FCB group (no rank), Candidatus Latescibacteria (phylum), unclassified Candidatus Latescibacteria (no rank)	MIKSFKDKETEKLFRGQFSRKLPQNIQRVAARKLEQLNAATVLETLRVPPGNRLEALSHDRQGQHSIRVNDQWRVCFIWRNDNAFDAKRDFPPIHPGEILFEDFLKPLQINQYHLARSIGVPPRRINEIVHGKRGITADTALRLGRFFRMEAQFWMNLQTRYELETTLEALADRLDQEVQMHPV	N/A	N/A	N/A	N/A	HigB-like-HigA(HTH)
	A0A031I1T7	EZP55559.1	Sphingomonas_191_EZP55559.1	Bacteria (superkingdom), Pseudomonadota (phylum), Alphaproteobacteria (class), Sphingomonadales (order), Sphingomonadaceae (family), Sphingomonas (genus), unclassified Sphingomonas (no rank)	MISSFADAETARIWNGDRSRRLPQDIQRPALRKLRQLNRIVSPYDRLIPPGNRFEELKGDREGTYSIRINAQWRVTFRWEDGAPVMSASKIIIDDSERLPNIHPGEILREDFLIGNDISAAEVAAGSGIAPDKLEALLNERVPIDAESALRLARYFGMSETFFLGLQNDFDLEEARSVYRADLDHIVPRAA	N/A	N/A	N/A	N/A	HigB-like-HigA(HTH)
	A0A1E3WGD8	ODS04107.1	Methyloceanibacter_193_ODS04107.1	Bacteria (superkingdom), Pseudomonadota (phylum), Alphaproteobacteria (class), Hyphomicrobiales (order), Hyphomicrobiaceae (family), Methyloceanibacter (genus)	MIRSFADGDSERLFRRERVSGFRSFERIALRKLRMLDAAANVTDLRSPPGNRLEKLKGDREGKWSIRINDQWRICFGWEDGDAFDVEIVDYHRCMTKLLAPVHPGEVLKEEFMEPLGLSANRLARGLRIPPNRISAIVNGERSVTADTALRLAKALGTTPDFWLSLQKQYDLDIARDASTDLGRIEPIRARAS	N/A	N/A	N/A	N/A	HigB-like-HigA(HTH)
	A0A7L5Y462	QLP99565.1	Burkholderiaceae_199_QLP99565.1	Bacteria (superkingdom), Pseudomonadota (phylum), Betaproteobacteria (class), Burkholderiales (order), Burkholderiaceae (family), unclassified Burkholderiaceae (no rank)	MILSFKCKDTQALFEGKSVKRFRALARIAERKLAQLHAAQTLEFLRSPPGNSLEALKGDRKGQHSIRVNDQWRVCFVWTAAGPSEVEIVDYHXKEREMGHPVDRMRPVHPGEVLREDFLVPLGLSVNALAAALDVPATRIHEIVKERRSITADTAARLAKYFGGDAASWLVLQANYDLKTLPTQKDIERKVHVREPIAA	N/A	N/A	N/A	N/A	HigB-like-HigA(HTH)
	A5EAG6	ABQ33160.1	Bradyrhizobium_199_ABQ33160.1	Bacteria (superkingdom), Pseudomonadota (phylum), Alphaproteobacteria (class), Hyphomicrobiales (order), Nitrobacteraceae (family), Bradyrhizobium (genus), unclassified Bradyrhizobium (no rank)	MIRSFRDKITEAVFDGENPKGFPSDLLKMARRKLRYLNAAAGLGDLRSPPGNRLEALTGDRQGQHSTRITDQFRVCFIWTADGPADVEIVDHHRKGAAMTKKLKPMHPGEVLREKFLIPLAMSAGALAKVCGLPRTRIERIASEQTGVTADTALRLAKALDTTPELWLNLQTDYDVQVAKRSLGKTLDRIETVNKPRAA	N/A	N/A	N/A	N/A	HigB-like-HigA(HTH)
	A0A925QG96	MBC8032989.1	Chitinophagaceae_206_MBC8032989.1	Bacteria (superkingdom), FCB group (no rank), Bacteroidota/Chlorobiota group (no rank), Bacteroidota (phylum), Chitinophagia (class), Chitinophagales (order), Chitinophagaceae (family), unclassified Chitinophagaceae (no rank)	MDVRFKNIYLENLYKGVKVSGKPKYNKEIVEAFKKKVDMMTQLSDLNEMRLVGGLNFEALKGDKQGLYSVRINDKYRLEFSIEQDALIMLKIIYIEELSNHYREDMKKYENKIPGNERLCSDVLLHPGEILGEELEVRKISIKNFAKVINVTPEYIRELIDGRHDVSPVMAIKLESGLQIPDYLWMRFQAAYDLKLARRELKAFLV	N/A	N/A	N/A	N/A	HigB-like-HigA(HTH)
	A0A1M6UDH2	SEC44886.1	Bradyrhizobium_216_SEC44886.1	Bacteria (superkingdom), Pseudomonadota (phylum), Alphaproteobacteria (class), Hyphomicrobiales (order), Nitrobacteraceae (family), Bradyrhizobium (genus)	MSILMGYVAPMIRSFKGKFAEPILQGRMVPKGFPANLARVARRKLIMVDAAAFLEALNSPPGNHLEALKGDLAGRHSIRINDQWRVVFKWTDAGPEDVEIIDYHSPDPAECGRRIGNRMAKKLPPIHPGEILREEFLVPLKLTPYAVAAALNVPRTRIERIAREEKPVTADTALRLGKYFKTGAAFWMNIQARFDLETAEEVLAPQIRKIASYEAA	N/A	N/A	N/A	N/A	HigB-like-HigA(HTH)
	A0A2T4U091	PTL36787.1	Candidatus_221_PTL36787.1	Bacteria (superkingdom), Bacteria incertae sedis (no rank), Bacteria candidate phyla (no rank), candidate division NC10 (phylum), Methylomirabilis (genus)	MPRCAPRERRCLSKSTTTFTNCVRCYAPIRPKRGEGLRLVDRDVSRAFQTKPPKTPQPSLTRATLQDLLSPPGNRLEKLKGNRTWQHSIRINDQWRICFAWRGSDAFEVEITDYHEELHRMAKQKMAPIHPGEVLQEEFLKPLGLSQHRLALDIGVDPRRINEITLGKRSVTANTALRLARYFVTSPEFWIGLQAQYDLDVEEDELGDRLEREVKVYAEAH	N/A	N/A	N/A	N/A	HigB-like-HigA(HTH) with N-terminal extension
	M6BZ86	EMJ84849.1	Leptospira_221_EMJ84849.1	Bacteria (superkingdom), Spirochaetota (phylum), Spirochaetia (class), Leptospirales (order), Leptospiraceae (family), Leptospira (genus), Leptospira borgpetersenii (species), Leptospira borgpetersenii serovar Hardjo-bovis (no rank)	MEVIENFTSFETEKIWKGEYSKKISRRNTNSRKEKLRTLNNTFSIEDLKSPPGNRLEMLKRNRKDQYNIRINDQWRICFRWSGSNALNIEIVDYHDEVKIMKRLLNIHLGSVLEEELLIPLEISAYRLAKKIGIPHARISQIIQKNVVYPQTPQFGFLNFLEPTPQFWLELQNDYISKKKRSKKERIRDDSSVSKGRWSFESLELVPKPQNVRTPTRAFQQ	N/A	N/A	N/A	N/A	HigB-like-HigA(HTH) with C-terminal extension
	Q04U05	ABJ75615.1	Leptospira_231_ABJ75615.1	Bacteria (superkingdom), Spirochaetota (phylum), Spirochaetia (class), Leptospirales (order), Leptospiraceae (family), Leptospira (genus), Leptospira borgpetersenii (species), Leptospira borgpetersenii serovar Hardjo-bovis (no rank)	MTLLIFLVLFLEVIENFTSFETEKIWKGEYSKKISRRNTNSRKEKLRTLNNTFSIEDLKSPPGNRLEMLKRNRKDQYNIRINDQWRICFRWSGSNALNIEIVDYHDEVKIMKRLLNIHLGSVLEEELLIPLEISAYRLAKEIGIPHARISQIIQKNVVYPQTPQFGFLNFLEPTPQFWLELQNDYISKKKRSKKERIRDDSSVSKGRWSFESLELVPKPQNVRTPTRAFQQ	N/A	N/A	N/A	N/A	HigB-like-HigA(HTH) with C-terminal extension; put SP
	A0A5C8U3T3	TXN21431.1	Alpha_218_TXN21431.1	Bacteria; Pseudomonadota; Alphaproteobacteria; Hyphomicrobiales; Methylobacteriaceae; Methylobacterium	MIRSFHDRMTEAVFQGRCPRGFPADLFKVARRKLRALHNAVDLKDLKAPPSNRLHALIGDRAGQLAISVSDQFRIVFVWTDAGPERVELTDYHLAKEGSVMSDTISITTLRQTFEAEEDVVRLAPLHPGEVLREEFMVPLKLSAGSVAKALGLPRSRIERIVKEEIGISTDTALRLARYFGTSHQFWLNLQADFESETLLSEIGPELDRIEPLPAVAA	N/A	N/A	N/A	N/A	HigB-like-HigA(HTH)
	A0A699UDX0	GFD20607.1	Tanacetum_164_GFD20607.1	Eukaryota (superkingdom), Viridiplantae (kingdom), Streptophyta (phylum), Streptophytina (subphylum), Embryophyta (no rank), Tracheophyta (no rank), Euphyllophyta (no rank), Spermatophyta (no rank), Magnoliopsida (class), Mesangiospermae (no rank), eudicotyledons (no rank), Gunneridae (no rank), Pentapetalae (no rank), asterids (no rank), campanulids (no rank), Asterales (order), Asteraceae (fami…	QGKTRVWSSILSVVERKLTMLDAASSLIDLKSPPGNRLESLGGDRKGQHSIRINAQWRICFIWGIHXNGMRPVHPGEVLKEEYLEPLGLTSAALARALSVSTPTINDIVLQRRGVSADVALRLAACFETTPEFWLNLQLTYDLRKTEIERGSAIKAQVQRLSHC	N/A	N/A	N/A	N/A	HigB-like-HigA(HTH)
	A0A7R8WUV9	CAD7238332.1	Cyprideis_166_CAD7238332.1	Eukaryota (superkingdom), Opisthokonta (no rank), Metazoa (kingdom), Eumetazoa (no rank), Bilateria (no rank), Protostomia (no rank), Ecdysozoa (no rank), Panarthropoda (no rank), Arthropoda (phylum), Mandibulata (no rank), Pancrustacea (no rank), Crustacea (subphylum), Oligostraca (superclass), Ostracoda (class), Podocopa (subclass), Podocopida (order), Cytherocopina (suborder), Cytheroidea (sup…	MIVSFGSKQTEKIWNGERVKKLPLDIQNVGRRKLRMLNNSVDIADLRIPPSNRLERLGGNLKEFYSIRINKQWRIIFKWNIGNAKPLEITAYRLSKDLHIPQTRISEIVKGNRRITADTALRLSKYFGNSAKFWLGLQDDFDIEEEKNSKQNDLEQIELFKNKNVA	N/A	N/A	N/A	N/A	HigB-like-HigA(HTH)
	A0A9P6TQ20	KAG0190109.1	Apophysomyces_174_KAG0190109.1	Eukaryota (superkingdom), Opisthokonta (no rank), Fungi (kingdom), Fungi incertae sedis (no rank), Mucoromycota (phylum), Mucoromycotina (subphylum), Mucoromycetes (class), Mucorales (order), Mucorineae (suborder), Mucoraceae (family), Apophysomyces (genus), unclassified Apophysomyces (no rank)	MIISFRHKGLEVLFRDDSTRGVQAAHAPKLRRILAALDAASTPIELNYPGYKLHRVRGELHEHWSIWSIIRIITESYAMMKNHPHPGELLREDVLQALGIDVSDAATRLGYNRTTLSRVLHGHAGISPDLAVRLERANVSTARFWMTLQSNYELSLAEQREQPDVRPFQPVSVR	N/A	N/A	N/A	N/A	HigB-like-HigA(HTH)
RelE-YiaG TA Fusions:
	A0A1G8Q9S9	SDJ01544.1	Salipiger_202_SDJ01544.1	Bacteria (superkingdom), Pseudomonadota (phylum), Alphaproteobacteria (class), Rhodobacterales (order), Roseobacteraceae (family), Salipiger (genus)	MQSVAETPIFTRQTEKLFTEDEKRELIDFLAENPLAGDEIPGTGGVRKVRFAASGRGKRGGARIIYYYLDDTMPLYALLAYAKNDQGDMTPDEKRAVSTLAAALNPEGEEMSTFGDDLIQAMTEALAHAKGEGPAIVHDPIAPRKVREQAHLTQAQMAPLMGMSLSGYRKWEQGQRRVSGPAATLLRLIQREPDAVKRALLS	N/A	TA	N/A	N/A	44..101 RelE/ParE; 139..198 YiaG XRE HTH domain	Very close to phosphodiesterase
	A0A0C1K115	KIC73117.1	Neochlamydia_190_KIC73117.1	Bacteria (superkingdom), PVC group (no rank), Chlamydiota (phylum), Chlamydiia (class), Parachlamydiales (order), Parachlamydiaceae (family), Neochlamydia (genus), unclassified Neochlamydia (no rank)	MSMISISLAESSEQGDVITGTGGIRKARLKSTSKGKRGGFRVCYLNIEDRVILFLLFIYSKNEQENLSQEEKLELKQIAKAIKKGLKMSKLFKGLKKGLEEALAFAERKVTLKSELIEIPEPPNEYKAIDIKRIREKNHYSQGIFAKVLNVSVKTVQSWEAGTRVPSHAALRLLEIVDKGFYDPQIFKPL	N/A	TA	N/A	N/A	22..80 ParE_toxin; 100..179 YiaG XRE HTH-domain	Close to transposase
	A0A379UZV5	SUG72942.1	Salmonella_236_SUG72942.1	Bacteria (superkingdom), Pseudomonadota (phylum), Gammaproteobacteria (class), Enterobacterales (order), Enterobacteriaceae (family), Salmonella (genus), Salmonella enterica (species)	MRIFKTRWFNREAKSHTIKDDELSEAINTVLQGKADNLGGGVYKKRLNQNRDRAIVLAKGGEHWFYTFLYAKQDMANISYRELAGFRELAKHYAWLTEDQITALINNKELVEVRHVSKTKFKSPAFEAIHSAASGLFSVDAIPQETMRSFDTACLSSIKDLQPLEIKALREELNVSQSVFARYLNTSVSTVQKWESGAKRPSGMSLKLLNVVQKHGLKVLV	N/A	TA	N/A	N/A	16..132 RelE toxin; 133..235 Yiag XRE-type HTH domain; 15 aa were removed from the N-term guided by MSA	NA
	A0A8E3UEX7	QGM70210.1	Proteus_217_QGM70210.1	Bacteria (superkingdom), Pseudomonadota (phylum), Gammaproteobacteria (class), Enterobacterales (order), Morganellaceae (family), Proteus (genus)	MVIYKTKMFKNSFKKITLTNAELIAIATEVLAGQFEADLGGGVIKKRACIQGKGKSSGIRTIIFYKQGNNLFFADGWKKSSLSSKKTKEITDDELESYKDLAKDLFNANQNKIDKMKEMLKFAQEMEDAGVTDGSTTKRIAARIKAKELQAKYKHPTPMTGEDIKRIREQNNISQSSLALILNMTKESVSKWERNEIKPNGAALRLLHLIDKKILFI	N/A	TA	N/A	N/A	1..118 ParE toxin; 116..213 YiaG XRE -type HTH domain	NA
	C3PLR9	ACP53909.1	Rickettsia_221_ACP53909.1	Bacteria (superkingdom), Pseudomonadota (phylum), Alphaproteobacteria (class), Rickettsiales (order), Rickettsiaceae (family), Rickettsieae (tribe), Rickettsia (genus), spotted fever group (no rank), Rickettsia africae (species)	MSKKLILVVELPEFQKFAKNNLNEKECFEIIHYIAANPDQGDIIKGTGGIRRKLRFTLSSNNKDKSGSIRIIYFYYNENMPVFLITGFIKSKMENINHNSCNELKKLTEELENYMSDQAKINNKNTTQTDKSILIGMQEAVLYTKGKLKANKHDIKLSNIDVHEARDKLKLTQQQFATTFGVSVATLRNWEQGRRLPTGAAKLLLKIIEKEPNVVKRVLRG	N/A	TA	N/A	N/A	45..159 Uncharacterized domain; 142..248 YiaG XRE-type HTH domain; 31 aa was removed at the N-term due guided by the MSA	NA
	A0A264VYZ7	OZS76550.1	Providencia_205_OZS76550.1	Bacteria (superkingdom), Pseudomonadota (phylum), Gammaproteobacteria (class), Enterobacterales (order), Morganellaceae (family), Providencia (genus)	MSHAIEFIETSFFTKQIQSIATQEELRILQNELIAWPDKGDIIQGTGGLRKIRMATGNKGKSASVRVIYFLATAEIIYFIMAYPKNVKDTLNDLEKAELKKLTKLLKMRYKMSIFNELKASLEEAVEIKQGHQKAANVTRYEITDVKAIREQLNVSQSELAHALGTSLDTIKSWELKRRNPTGLAAKILIAIKRNPALFAELAAI	N/A	TA	N/A	N/A	47..97 ParE toxin; 108..198 YiaG XRE-type HTH domain	next to stress response translation initiation inhibitor YciH OZS76549.1
	A0A3B1DCB8	VAX26307.1	Vent_204_VAX26307.1	Unclassified entries (no rank), unclassified sequences (no rank), metagenomes (no rank), ecological metagenomes (no rank)	MLMTIIELPEFIKRSEKILTKEEKDALLFFLSSRPEAGNLIQGTGGIRKLRWGSKGKGKSEGSRAICFYYNQNIPLFLLTIFDKNEKVNLSKSERNNLFKLTKQLLGDDMNKIFNSIDKGLQEAIHYSKGKKIGAKKYIPHHINVKKLRSRIGMTQTEFAESFGISLGTLRHWERGDRYPQGPALILLNLLEKDSEAILNVLHN	N/A	TA	N/A	N/A	14..123 ParE_toxin; 145..197 YiaG XRE-type HTH domain	NA
MqsRA(HTH) fusion
	A0A090FHG6	CDX41145.1	Mesorhizobium_240_CDX41145.1	Bacteria; Pseudomonadota; Alphaproteobacteria; Hyphomicrobiales; Phyllobacteriaceae; Mesorhizobium	MEKRRPTYDLEAIKTAFGSVDTLAITTSALRDAVGLGFDRAGIVEVIGGMTRKMFVKSMTTFADHRVWQDVYHVPARDMLLYVKFQADVVTEFMVMASRRNDMATETSETMISPETGEILTRGVRPFTVTYKGESMIVDLPGYYPASASDGDGVHVGEDMAAVDAALRILKEKIDGVPAPETIRRMRAKLKLSQREAGSLFKVGENAFDKYERGLIEPSGPTIQLMTLLEKHPELLDELR	N/A	TA	N/A	N/A
	A0A7J5EM92	KAB2894005.1	Kofleriaceae_250_KAB2894005.1	Bacteria; Myxococcota; Polyangia; Haliangiales; Kofleriaceae	MPRWLSRALARIHRMTASGAIRVTRKAREEAHSLHLSPADVEDVVSSVSTAHFAERISSATTDEWMYVFRPRLEGKRLYISSFSARGCASWCPSMKTKRRTAVTRTRPPRRPAHELPRDACVSCGTMMKQARARLPYPVNGETILVPSVHLTCPRCGETVLELREWKRQHENAIAIYRERHGLLSADEIRAIRKQLGLNQAALARLLRLGGNTVSRWESGRNVQSGAMDILLRMLRDLPGSVAYLRKRAA	N/A	TA	N/A	N/A
	N/A	WP_018098230.1	Mesorhizobium_246_WP_018098230.1	Bacteria; Pseudomonadota; Alphaproteobacteria; Hyphomicrobiales; Phyllobacteriaceae; Mesorhizobium	MEKLRPTYDLEAIKATLGSVETLAMTSTAPRDATALGFDRAGVVETIAGIERRMFYKSMTTFADRRVWQDVYHVPARGMVLYVKFQADVITEFVGHVFQGEMSMAVLTRDLPDTMVSPETGETLRRGVRPFVVTYKGKSKTIELSGYYPENGDEGIHVGNDMAASDAALRALKEEVEGIPSPATIKRVRKKLKLSQREAGGLLKVGENAFDKYERGLVEPSGPTSQLLRLLDHHPELIEELRQGAA	N/A	TA	N/A	N/A
	N/A	WP_245276051.1	Mesorhizobium_206_WP_245276051.1	Bacteria; Pseudomonadota; Alphaproteobacteria; Hyphomicrobiales; Phyllobacteriaceae; Mesorhizobium	MGAKRRPTYDLDAIKTTFGSVDTLAITTSALRDAVGLGFDRAGVIEVIDSMTRKMFVKSMTTFADHRVWQGVYHVPARDGLPRNRRNVDARSPSIHRTYKGESMIVDLPGYYPPSDGEGVHVGDDMAAVHAALRALKEKIDGGPAPSTIRRIRTKLKLSQREAGSLFKVGENAFDKYERGLIEPSGPTIQLMTLLEKHPELLDELR	N/A	TA	N/A	N/A
	N/A	HMM72429.1	Rhodocyclaceae_231_HMM72429.1	Bacteria; Rhodocyclaceae bacterium	MEKRKPHYSLEAIKGVVRARGVESFTATALRGADALGLCADEALAVVLDLQPGLLFKSMTTHADSRVWQDVYHAPCPNGKTAYVKLTIQAGAVVIQFKERFCLQCDDGTKLVHGQRDMTIPIDGRSVVVPAVAGWHCPVCGECEFDDGDGARYSAALDALRAQVNAENAARLRATRKKLGLRQAEAGKLFGGGVSAFSEYERGKTQPHKSTVLLLKLLDKHPELLDEVRAS	N/A	TA	N/A	N/A	Annotated as mqsR, no adjacent mqsA gene; AF2 plus FS say MqsRA fusion with C-term HTH
BrnTA(RHH) fusions
	A0A143ZBI8	CZT33078.1	Alpha_180_CZT33078.1	Bacteria (superkingdom), Pseudomonadota (phylum), Alphaproteobacteria (class), Hyphomicrobiales (order), Rhizobiaceae (family), Rhizobium/Agrobacterium group (no rank), Rhizobium (genus), unclassified Rhizobium (no rank)	MRIVFNEIKRQSNIRKHGLDFANIEMSYFSRSIIVPAKKARMLAVGQYEHVITAVVFSRLGTEAISIISFRLASKKERAIMSKARKSLWPVTDTDEAEIQARIASDPDAPEATDEELAQARPFAEVFPDLAESIRRVEAEREASRERVSLDLDGDVLAKFRATGEGWEERINKVLRSAKP	N/A	TA	N/A	N/A	BrnTA fusion. FS says BrnTA, Phyre says RHH
	A0A157RUT1	SAI68922.1	Beta_175_SAI68922.1	Bacteria (superkingdom), Pseudomonadota (phylum), Betaproteobacteria (class), Burkholderiales (order), Alcaligenaceae (family), Bordetella (genus)	MEITFDPAKDSSNQRKHGVSLAEAQRFEWQEALVREDTRRGYGERRMIAIGYIGQQLHVIVCVDRKQERHIISLRPATSREVHQYTDLKPGTQVPTDDEDTAIDRGIEADPDTYELSAGDLKQMQRAVEPASERAQVQVTVRLDDDIVNAFQASGPGWQMRMNDALRHWLQARRA	N/A	TA	N/A	N/A	BrnTA fusion. FS says BrnTA, Phyre says RHH
	A0A1H8XM35	SEP40813.1	Alpha_186_SEP40813.1	Bacteria (superkingdom), Pseudomonadota (phylum), Alphaproteobacteria (class), Hyphomicrobiales (order), Methylobacteriaceae (family), Methylobacterium (genus), unclassified Methylobacterium (no rank)	MIEPFDPAKRDRTLAERGLDFASADEVFEGETYTSEDTRRDYGERRFITIGRLRGRMVVVGWTECDDRRRVFTMRKPMSASRRNTPPFFDEKTGLVDLAALDAHGTKVEEYDDLPDLSEVDVGTADRHEAGRLVSRGRGRPRLDNPKRQVTLRLDADVIEGFRATGSGWQARINAILREALEQPGR	N/A	TA	N/A	N/A	BrnTA fusion. FS says BrnTA, Phyre says RHH
	A0A1S6WV78	AQX20237.1	Alpha_182_AQX20237.1	Bacteria (superkingdom), Pseudomonadota (phylum), Alphaproteobacteria (class), Hyphomicrobiales (order), Bartonellaceae (family), Bartonella (genus), unclassified Bartonella (no rank)	MKIVWDEPKRVSNIDKHKLDFADVIYFDWEHAFIDATHSNRMKAIGHFADNTAVIIFAKLGIEAMSIISFRQANKKEREVFNDYQKTFKEGCGYTKEDWDAVDSPPLTDEELARLKPAKEILPTSFFKYVTEERRKRGRPPVKSPKQAITLRLDPKVIASFKEQGKNWRTRMGEILTKASGC	N/A	TA	N/A	N/A	BrnTA fusion. FS says BrnTA, Phyre says RHH
	A0A2V8YLC1	PYT73511.1	Acid_198_PYT73511.1	Bacteria (superkingdom), Acidobacteriota (phylum), unclassified Acidobacteriota (no rank)	MRFEWDKQKNRQNPRKHNVRFETAMLVFDDRYALTQRDFTFEDEERWITVGAIRPGSSLLVVHTFYEKQGEESSVSFRLAQLSRTKGGPMRKLTREQKRDIRAIAAKRDEDIDSSDAPPLLDWSGAEIGKFYRPKKKPVTLRLDSDIIAWLKAGGRGYQTKANWLLRNAMLHFTNEANVGRRKMAARRTKPRGRREHE	N/A	TA	N/A	N/A	BrnTA fusion. FS says CopG
	A0A315C8K1	PUE27875.1	Beta_162_PUE27875.1	Bacteria (superkingdom), Pseudomonadota (phylum), Betaproteobacteria (class), Burkholderiales (order), Comamonadaceae (family), Limnohabitans (genus), unclassified Limnohabitans (no rank)	MHVEFDPVKNEQNIRLRGLSFERAAAFDFDTAIIAQDTRKDYPEVRYVAIGFLVARLHVLCFTPERSTAMSKRTPLIDADGEVRELSAADLRRFKPAQEALPAGLQKTLGMKPRGPQKAPTKQMTTIRLSPEVMSAFKATGPGWQTRVDAALKDWLSTHALG	N/A	TA	N/A	N/A	BrnTA fusion. FS says BrnTA, Phyre says RHH
	A0A3D1X5G6	HCG63336.1	Spir_164_HCG63336.1	Bacteria (superkingdom), Spirochaetota (phylum), Spirochaetia (class), Spirochaetales (order), Sphaerochaetaceae (family), Sphaerochaeta (genus), unclassified Sphaerochaeta (no rank)	MIQFEWDEQKAIQNEHKHHVAFLEAKSVFYDLGALLIHDPDHSDSEDRFVLLGISQKLHMLVVCHCYRLENDVVRIISARQATKNEMMYYRRGNGMRDEYDFSSARENPYIPKLKKQITIRLDAQTIEYFKLMAEETGITYQNLINQYLAECAKNKKSYHYSFT	N/A	TA	N/A	N/A	BrnTA fusion. FS says CopG
	A0A3P3R0B6	RRJ26033.1	Firmi_173_RRJ26033.1	Bacteria (superkingdom), Terrabacteria group (no rank), Bacillota (phylum), Clostridia (class), Eubacteriales (order), Lachnospiraceae (family), Lachnoanaerobaculum (genus)	MYSFEWDDNKNIINKAKHGVGFEEAKTVFYDEEALVEYDDLHSDVEERFRILGCSSIGNILVVVHCIRKESIIRIISSRKATSNERKNYEREYFIMSESMRDEFLEKEFDFSKAIKNPYIKELKKQVTIKISPTVIDYFKEEAVETGIPYQTLINLYLTECVREKKKLDISWK	N/A	TA	N/A	N/A	BrnTA fusion. FS says BrnTA, Phyre says RHH
	A0A419ZUY9	RKE36032.1	Beta_200_RKE36032.1	Bacteria (superkingdom), Pseudomonadota (phylum), Betaproteobacteria (class), Burkholderiales (order), Burkholderiaceae (family), Paraburkholderia (genus), unclassified Paraburkholderia (no rank)	MYNKSNGIEFDPAKDQINRSKHGVSLALAESFEWDSALDALDDRYAYGEPRFIAYGLISDRVYCLVYTLRGETLRAISLRKANKREVNDLLSKRTIVMPTDEENAAINRGIAADPDTRELSTEEIRRMRPARETLPRRIGEGAAAELLKRRGRPPADVTKVATSVRYDRDVLDAFRSTGEGWQTRMNDALRDYAKSHGMM	N/A	TA	N/A	N/A	BrnTA fusion. FS says BrnTA, Phyre says RHH
	A0A447X979	VED11481.1	Gam_191_VED11481.1	Bacteria (superkingdom), Pseudomonadota (phylum), Gammaproteobacteria (class), Enterobacterales (order), Enterobacteriaceae (family), Escherichia (genus)	MPMEFEWDENKAKSNRVKHGIRFEDAVLLFDDPQHLSQQERIENGEYRWQTIGLVYGIVVILVAHTIRFESGNELFESSVHEKQIVKRGIAMSMVKHKRGTSSTLDVQHEAELKALTNKSDEDIDYSDIPPSSDEQWSNAERGKFYRPLKTQASVRIDADVMEWLKRPGKGYQTRLNAILREAMLRDQNKK	N/A	TA	N/A	N/A	BrnTA fusion. FS says BrnTA, Phyre says RHH
	A0A4Q0T361	RXH58023.1	Acid_184_RXH58023.1	Bacteria (superkingdom), Acidobacteriota (phylum), Terriglobia (class), Terriglobales (order), Acidobacteriaceae (family), Granulicella (genus)	MRFEWDDEKNASNLRKHGFEFDTALPVFDDPLHVTVPDGIVNGELRWITTGEVNGRYILVVVHTLIEEGEEIVRIIQPGKLQPMREGLMKVIFRREPGTLLSDKQLEQLKALEGRPIDTSDIPELSAEDFKRGVRGKFYRPVKQSVSLRLDADVIAWLKKDGQGYQTRANQMLRERMLKDLGLG	N/A	TA	N/A	N/A	BrnTA fusion. FS says BrnTA, Phyre says RHH
	A0A5C8VQW7	TXN47257.1	Alpha_185_TXN47257.1	Bacteria (superkingdom), Pseudomonadota (phylum), Alphaproteobacteria (class), Hyphomicrobiales (order), Methylobacteriaceae (family), Methylobacterium (genus), unclassified Methylobacterium (no rank)	MMPTAGFAWDERKRVVNFEKHGIDFRDAAGIFDGPHLTVETIRNGETRKASLGRVAHSVIAVVGPIGRASCGSSRQELRGDMRDKPTRRASDTDRAAGQTDWDRIATLGDAEIAAAVADDPDAAPLDIDWSRAEVVMPPRKVPVSIRLDTDVLDYFKHEGAGYQSRINAVLRSYMAARIARGSDD	N/A	TA	N/A	N/A	BrnTA fusion. FS says BrnTA, Phyre says RHH
	A0A5C9BH27	TXT24140.1	Beta_171_TXT24140.1	Bacteria (superkingdom), Pseudomonadota (phylum), Betaproteobacteria (class), Nitrosomonadales (order), Gallionellaceae (family), unclassified Gallionellaceae (no rank)	MAITFDETKRQADIAKHGIDLAALSGFFDGDLLTREDARKAYGELRFQSVGWLREKCCSLSGRRATTNGPILFRRERRKNMSAKRGHVSVNDAPATKPDDWNDAFVTHSTDELRKVAAARRTRGPNRRPTKEQVAVRYSPEVLAYFRATGAGWQTRMDEALREYVSQHKAA	N/A	TA	N/A	N/A	BrnTA fusion. FS says BrnTA, Phyre says RHH
	A0A938KX29	MBM3950256.1	Alpha_197_MBM3950256.1	Bacteria (superkingdom), Pseudomonadota (phylum), Alphaproteobacteria (class), Rhodospirillales (order), unclassified Rhodospirillales (no rank)	MRWSWDPNKDRSNRRKHGIGFETALRVFSDPFAMSEQDRIEDGEERWRTVGLIEGAVVVLVAHTFREDPDGTVSVRIISARRARKGDAMRKKGIVTVDFDPARPPPLTRKQKVRLKALAALSDEAIDYSDIPPTDEAFWKTAERGKFYRPVKRQLTLRLDADVVAWFKRHTRGGRGYQTNINRALREYVLGREKKAG	N/A	TA	N/A	N/A	BrnTA fusion. FS says BrnTA, phyre saya RHH
	A0A950XT44	MBV9396419.1	Acid_184_MBV9396419.1	Bacteria (superkingdom), Acidobacteriota (phylum), Terriglobia (class), Bryobacterales (order), unclassified Bryobacterales (no rank)	MRFEWDSHKDRINQSKHRSLDFETAARVFDDPNLLLRPGRILEGEQRWRAIGAGLHRLAARSAPVAGRTKPMVKKSSASSRRARRISRSAESIFTKPLAKRQKEALNRIAKRQARGDDSGIDYTDIPALTADELAQFRRAPKVLVAARLDRDVYDWLLQYGEGYSTRINSILRAVMYRSTQETS	N/A	TA	N/A	N/A	BrnTA fusion. FS says BrnTA, Phyre says RHH
	A0A962E5L2	MCB1606343.1	Gam_162_MCB1606343.1	Bacteria (superkingdom), Pseudomonadota (phylum), Gammaproteobacteria (class), Xanthomonadales (order), unclassified Xanthomonadales (no rank)	MDGLSFEWDSEKAESNLRKHGVSFEEARTVFADESGRLIADPDHSDDEDRFILLGLSANFGFWWLPIATGRETPFASSPPARPTSVSGFSTKDSDMRESYDFSKSIKNPYAKRLKRQVTIRLDEETIAYFKSMAEEKGLPYQSLINLYLRDCAVRQRELTWG	N/A	TA	N/A	N/A	BrnTA fusion; FS says CopG
	A0A9E4LVL3	MCE2516200.1	Acid_168_MCE2516200.1	Bacteria (superkingdom), Acidobacteriota (phylum), unclassified Acidobacteriota (no rank)	MADIRFEWDERKNARNQRKHRVAFEEARSVFFDEFAILIPDPDTSRSEERFILLGLSGVARILVVCHCVRAEGEIIRIISARKANQTERQAYRHRHDFSAGRRNPYVKRLKRQVTIRLDQDTIDYFKNLSTDTGIPYQTLINLYLRDCATNGRKLAVLWDAPAGPGTT	N/A	TA	N/A	N/A	BrnTA fusion; FS says CopG; Phyre says RHH
	A0A9X2KDZ9	MCP3054114.1	Alpha_177_MCP3054114.1	Bacteria (superkingdom), Pseudomonadota (phylum), Alphaproteobacteria (class), Hyphomicrobiales (order), Aurantimonadaceae (family), Aurantimonas (genus)	MDFEWDAAKDAINFEKHGIDFDHAIGIFEGFTLESEDDRRDYGETRFRVIGETAGTVLLVVTRCGRPDCGSYPPAKRGKMSDSDSDKPSVRRSLTDPNRPRGRFRDTPDHEIDTSDIPELDAAFWEHARIVEPRTRPTVTMRVSPEVKAYFQAQDPKGYTTRMAAILEAYVKSRSAA	N/A	TA	N/A	N/A	BrnTA fusion. FS says BrnTA, Phyre says RHH
	A0A9X2KEC0	MCP3054100.1	Alpha_170_MCP3054100.1	Bacteria (superkingdom), Pseudomonadota (phylum), Alphaproteobacteria (class), Hyphomicrobiales (order), Aurantimonadaceae (family), Aurantimonas (genus)	MEFDPSKDEENIAKHGISLGRAADMDLKVVLPDERKDYGEVRYRGFGLIDGKAYSLAFTIRSDPDRCDQSVYAAPTARSSSGMSKHPKPRASDSDNPEWTEADFRTAKPADQGLPPEIVAQFRNTRGAQRAAKKVPVSLRLSPDVVSHFKATGPGWQTRIDETLKRAISK	N/A	TA	N/A	N/A	BrnTA fusion. FS says BrnTA, DALI says similar to RelB3 of Methanococcus jannaschii
	A0A2N0B2C6	PJZ90671.1	Spir_195_PJZ90671.1	Bacteria (superkingdom), Spirochaetota (phylum), Spirochaetia (class), Leptospirales (order), Leptospiraceae (family), Leptospira (genus)	MYILDIYMKLLDFSFIEGFDWDQGNIHKNWFKHKVKVGEIEEIFFNEPILIAYDENHSEKETRFAALGISNDSRRLFAVFTIRNNKIRIISTRDMSKKEKKFMKSIKKKIPKFKSIDEEIEFWDKNEATDYFNFENSGKVKFPNLKPSTKMISLRLPESLLERLKTLANKNDVPYQSLIKILLSEKVSEEFKKVS	N/A	TA	N/A	N/A	BrnTA fusion; FS says CopG
	A0A935FSE3	MBK6877270.1	Igna_189_MBK6877270.1	Bacteria (superkingdom), FCB group (no rank), Bacteroidota/Chlorobiota group (no rank), Ignavibacteriota (phylum), Ignavibacteria (class), unclassified Ignavibacteria (no rank)	MKILDEIEGFDWDGGNSGKNYLKHGITDKEAEDLFKNYPLISEGSAYGNEERYQLFAALDNEPMTVIFTIRNKKIRIISARKMSKKKGAFIMRGPKKKTKTIPKFSSENKERDFWQKADTSQYFDWNSAKQAVFPSLKYSTESISIRLPSTVLDKIKAMANSRDVPYQSFIKMILADRVEEEKKKYSGK	N/A	TA	N/A	N/A	BrnTA fusion; FS says CopG
	A0A5E5P9F0	VVG73177.1	Beta_188_VVG73177.1	Bacteria (superkingdom), Pseudomonadota (phylum), Betaproteobacteria (class), Burkholderiales (order), Burkholderiaceae (family), Pandoraea (genus)	MKFELQERGLPFTVAQDVEWGSAVIEEEVLADYGERRYWALGQIGDRLFALAFVARTEKIHVISLRKANSREVNAMPKLKPGTVLPTPAEDAKIKKQMRQDSQNPEGTKKDFAKARPANEVLPGIVGEEADEKLLKPRGRPKAERRKERINIRLSPEVVDYFKASGSGWQTRIDAALRQFIAEHPHWV	N/A	TA	N/A	N/A	BrnTA fusion; FS says BrnTA, Phyre says RHH
	A0A6N8WB37	MXZ22201.1	Chlor_188_MXZ22201.1	Bacteria (superkingdom), Terrabacteria group (no rank), Chloroflexota (phylum), Caldilineae (class), Caldilineales (order), Caldilineaceae (family), unclassified Caldilineaceae (no rank)	MSNSENFEWDENKNRENQAKHGVSFEQAQYAFADPNLIVLEDLRHSTREETRYLGVGSVENGILTVRFTCRANKIRIFGAGYWEIPSALSGTRDSMSRKTDTPKQTWETVEYTDSPELPDIEDLQIVDKEFLPRPEELVFRDTETEYGTVSLDKETAAFFKNKAKESGASYQTLVRSILKEYVARQSR	N/A	TA	N/A	N/A	BrnTA fusion; FS says CopG
	A0A6F8X9S4	BCB69847.1	Gam_185_BCB69847.1	Bacteria (superkingdom), Pseudomonadota (phylum), Gammaproteobacteria (class), Oceanospirillales (order), Halomonadaceae (family), Halomonas (genus)	MINWAQVTGFDWDEGNSRKNVEKHGVNQSEAEEIFFNEPLLVLEDSKHSQTEARFHALGETDDERLLHITFTLRQNGTLIRVISARDMHRKERAVYEQAKKMPEFKTEAEEREFWETHDSTDYLDWSQAKPASFPKLKPSTKTISLRLPETLLDRIKIEANKRDMPYQSLIKAWLADDVNDSRRT	N/A	TA	N/A	N/A	BrnTA fusion; FS says CopG
	A0A1H9AAD4	SEP73620.1	Beta_167_SEP73620.1	Bacteria (superkingdom), Pseudomonadota (phylum), Betaproteobacteria (class), Nitrosomonadales (order), Nitrosomonadaceae (family), Nitrosomonas (genus)	MITFEFDEIKNQINLKKHGIDFVAAQLLWNDPRLLEIPAKTEDEPRYLVIGLINNRHWSAVTTYRKTNIRLISVRRSRTEELHYMKAKDFEKKFDENHDITASLDLSKAKRILQEQKRVNVDFPTWMIESLDREAAKLGVTRQSIIKVWLAERLEKSGLTYHSGGEV	N/A	TA	N/A	N/A	BrnTA fusion; FS says CopG
	A0A3C0KUW5	HAJ27539.1	Thermode_175_HAJ27539.1	Bacteria (superkingdom), Thermodesulfobacteriota (phylum), Syntrophia (class), Syntrophales (order), Syntrophaceae (family), Syntrophus (genus), unclassified Syntrophus (in: bacteria) (no rank)	MGFDWDDGNLLKNWEKHGVSASECEQIFFNHPLVTSPDVGHPKYEARFYSLGKSDAGKYLFIVFTVRNNLIRIISARYMNRKGRRINAMKKIPKFKTEAEEREFWANSDSSDNIDWSKARRVLLPNIKPSLRTISLRLPEIMLEELKLIANKRDVPYQSLIKMFLSERLSKELNA	N/A	TA	N/A	N/A	BrnTA fusion; FS says CopG
	A0A9D5RSK5	MBE6002253.1	Firmi_190_MBE6002253.1	Bacteria (superkingdom), Terrabacteria group (no rank), Bacillota (phylum), Clostridia (class), Eubacteriales (order), Clostridiaceae (family), Sarcina (genus), unclassified Sarcina (no rank)	MYYFDWDENKNKINLEKHGITFEEASTVFFDDRAIIFDDPEHSIDEDRFLLLGMSETSKVCIPVNEKLSEIFLQLHISEKSGRGVPKIIEVYGKDAFNFRENSIVVTIPFQRIHNPQIALGNKTGDKKPLNERRRKIITEMRNDPNITTAQLRVILGCAETTVENNISYLRKNGYIERVGSRKSGYWKVK	N/A	N/A	N/A	N/A	BrnTA_HTH; FS confirms HTH; also confirmed by motif-scan at: https://myhits.sib.swiss/cgi-bin/motif_scan; Phyre confirms HTH; BLAST at MPI confirms HTH
	A0A4D7B801	QCI66448.1	Alpha_207_QCI66448.1	Bacteria (superkingdom), Pseudomonadota (phylum), Alphaproteobacteria (class), Hyphomicrobiales (order), Phreatobacteraceae (family), Phreatobacter (genus)	MRSVRQFDWHDAKAASNLTKHKLSFENARGVFLDLERIDIDASREQDGEVRRKTIGMLDGKLIAVVYTVRDDVHWLYRRAEPTGQRRAAMAKGRFPLDAVHPPKLTPDERSVLDALTPDEIEQNALDDPDNPPSSDEELARGVVGRRIRLLRQSLGLSQSAFAERYRINIGRLRDIEQGRTMPDSAFLAYITVISLERDAVDRALAS	N/A	N/A	N/A	N/A	BrnTA_HTH
	A0A8H3ZZP0	KAF0333040.1	Fungus_141_KAF0333040.1	Eukaryota (superkingdom), Opisthokonta (no rank), Fungi (kingdom), Fungi incertae sedis (no rank), Mucoromycota (phylum), Glomeromycotina (subphylum), Glomeromycetes (class), Diversisporales (order), Gigasporaceae (family), Gigaspora (genus)	MKTCFKWDNNKAASNLRKHGVSFEAAAQVFEDPFAISIQDQVENGEERWKTIGMSAKQKAELKALAKMPDDTIDYSDIPPLTDEQLANAVRGRFYKPIKEHVTVRLDSDVLRWLKASGKGYQGRLRAILRNAMLKSLHQGE	N/A	TA	N/A	N/A	BrnTA fusion. FS says BrnTA, Phyre says RHH
	A0A9P6TRK3	KAG0190632.1	Fungus_176_KAG0190632.1	Eukaryota (superkingdom), Opisthokonta (no rank), Fungi (kingdom), Fungi incertae sedis (no rank), Mucoromycota (phylum), Mucoromycotina (subphylum), Mucoromycetes (class), Mucorales (order), Mucorineae (suborder), Mucoraceae (family), Apophysomyces (genus), unclassified Apophysomyces (no rank)	MLIEFDTTKDQTNQEKHGISLAAAGMLEWETALIRPDSRRDYVEDRYQALGMLGDQLYFVAFTVRGEAIRIIKAEDAMIRHAAASDPDAPELTDAELAEFRPAGEVLPQILGKKNAESLIKRRGRPALPVTERKVSMSMRYDYDVIEAFRATGEGWQSRMNDVLRKWAKSHRMLSR	N/A	TA	N/A	N/A	BrnTA fusion. FS says BrnTA, Phyre says RHH
	A0AA35S962	CAI8025189.1	Porifera_173_CAI8025189.1	Eukaryota (superkingdom), Opisthokonta (no rank), Metazoa (kingdom), Porifera (phylum), Demospongiae (class), Heteroscleromorpha (subclass), Tetractinellida (order), Astrophorina (suborder), Geodiidae (family), Geodia (genus)	MPYEWDEEKREETLRTRGVDFDLMDYFDWDSALTFRSDRHGETRWSSYGLVQSRLFKVIWTQRGDSIRIISLRKANNQEDAEIDAQIAEDPDDFEADVEWFKEAKPSEEIIPHILERYHREQHELKSGRKERLRILLDKDVLDYFRAADGDWHSRINEVLRQTVERDGKKTDT	N/A	TA	N/A	N/A	Probable BrnTA fusion; Phyre says CopG/RHH
	J9BBQ8	EJW84555.1	Nematoda_147_EJW84555.1	Eukaryota; Metazoa; Ecdysozoa; Nematoda; Chromadorea; Rhabditida; Spirurina; Spiruromorpha; Filarioidea; Onchocercidae; Wuchereria	MEQYFEWDEAKNRKNQKKHDISFETASLIFEDPLRISIQDRHTNGEERWQTIGKVKGVLMLLVAHTIFDEDDCEIIRIISARQVTKAERNQYEHVRHGQFYRPVKQQTSVRLDADVLAWLKSQGKGYQTRMNKILREAMLNERKNHQ	N/A	TA	N/A	N/A	BrnTA fusion; FS says CopG, Phyre says RHH
gp49-HTH fusions
	C7BHF4	CAQ82322.1	Photorhabdus_133_CAQ82322.1	Bacteria (superkingdom), Pseudomonadota (phylum), Gammaproteobacteria (class), Enterobacterales (order), Morganellaceae (family), Photorhabdus (genus), Photorhabdus asymbiotica (species), Photorhabdus asymbiotica subsp. asymbiotica (subspecies)	MFELIFHPEAQQEILDLDSAMQGKAFAALDKLESQGNQLRYPHTDIIQDGLFELRAGKKDITRTFFAFAKEELQKLLADMRRRAGINSTQVAERMGITQPAVSKLEKNASKASISTLERYAAACGASIKIVIG	N/A	N/A	N/A	N/A	Similar to protein gp48 from phage n15
	A0A810MRP0	BCJ63602.1	Polymorphospora_156_BCJ63602.1	Bacteria (superkingdom), Terrabacteria group (no rank), Actinomycetota (phylum), Actinomycetes (class), Micromonosporales (order), Micromonosporaceae (family), Polymorphospora (genus)	MYVHIAMYANIALVTTSGNCHPCGGGFTDRYTLLVGEAEWEIYVVDEVRDWIEGLDQASYDRVVQALDLLADVGPGLGRPLVDTIRGSRLAQLKELRPGTVRILFAFDPWRTSILLVAGDKAGHWNAWYREAIPLAEHRYEIYLKERAGMDGERHD	N/A	N/A	N/A	N/A	DNA-binding protein
	A0A1V1WAE2	GAW57283.1	Nocardioides_158_GAW57283.1	Bacteria (superkingdom), Terrabacteria group (no rank), Actinomycetota (phylum), Actinomycetes (class), Propionibacteriales (order), Nocardioidaceae (family), Nocardioides (genus), unclassified Nocardioides (no rank)	MGHRKSDRHTLSLVEGKGYAADVWVVDAELIEDWLKTVDEVTFDLIGAAVEILAEHGPGLGRPLVDAVVGSRHSNMKELRPGSSGRSEVRILFAFDPKRRAILLVAGDKHGQWQRWYKENIPVADDRYDEHVAELKKQDEEAAKKAPAPKGSRRKKGR	N/A	N/A	N/A	N/A	Helix-turn-helix protein
	A0A2M7Z7W7	PJA91670.1	Candidatus_159_PJA91670.1	Bacteria (superkingdom),Bacteria incertae sedis (no rank),Bacteria candidate phyla (no rank), Patescibacteria group (no rank), Parcubacteria group (no rank), Candidatus Kuenenbacteria (phylum)	MFIASLEKPTIAKVLRAIDLLECFGCQLGLPQSKKVKNNLFELRIRGQREVQIFYTFKDGMAILFHGFIKKSQKIPKKQLLRDKEIRKAYDELGPEFELIQMIIEKRIKQNLTQSELAEKLGTKQSAISRLERGAYNPTLAFLRKTANALGAEIHISFS	N/A	N/A	N/A	N/A	HTH cro/C1-type domain-containing protein
	A0A3C1UA37	HAO62130.1	Erysipelotrichaceae_168_HAO62130.1	Bacteria (superkingdom), Terrabacteria group (no rank), Bacillota (phylum), Erysipelotrichia (class), Erysipelotrichales (order), Erysipelotrichaceae (family), unclassified Erysipelotrichaceae (no rank)	MKVHSYHTAGGNDLILEFLSTLSPEEKAEGFYILELLETGSFEDLHKLDVKHFESKVWEIRFRKFNRIFYVLMDKENIYLLHGCKKQKNAAELNDKNLAIXIKKEYELIEQIVRIRKLKKISQVELAKKACVSQQAVSRLEREKHIPKIDTLMKIVDGLGLKLTLTER	N/A	N/A	N/A	N/A	HTH cro/C1-type domain-containing protein
	A0A4P6UD48	QBJ97397.1	Rhodococcus_169_QBJ97397.1	Bacteria (superkingdom), Terrabacteria group (no rank), Actinomycetota (phylum), Actinomycetes (class), Mycobacteriales (order), Nocardiaceae (family), Rhodococcus (genus), unclassified Rhodococcus (in: high G+C Gram-positiveBacteria) (no rank)	MANWDVDLELIEDWLTELDQESYEQVVAAIELLQERGPQLGRPLVDTIKASRHKSMKELRPGSSGRSELRVLFAFDPERKAIFLVAGDTHKARMLEQVRAYRLQELREARELTQQQVADRLGVKQNRVSNIERGDLANVQLDTLRRYVDAVGGTLRIEVELGDDRIQIA	N/A	N/A	N/A	N/A	Helix-turn-helix domain-containing protein
	A0A927MTA0	MBE1605917.1	Actinopolymorpha_177_MBE1605917.1	Bacteria (superkingdom), Terrabacteria group (no rank), Actinomycetota (phylum), Actinomycetes (class), Propionibacteriales (order), Actinopolymorphaceae (family), Actinopolymorpha (genus)	MTGGITRQLDGKLRELRFHLDPDQVRITYWIAPGRRIILLTVFRKSRMREDREVDRARRALARCGPSAHRRGRGGVGAMSGPANWEEVRDRRMAEPGASEAYGAARLAFELGAAVRQLREQRGWSQRELAEAAGMTQSAVARFEAGGTVPTLPILERIARALDVELAVHFRPRPSAA	N/A	N/A	N/A	N/A	DNA-binding XRE family transcriptional regulator
	A0A166QNY6	OAA22270.1	Frankia_178_OAA22270.1	Bacteria (superkingdom), Terrabacteria group (no rank), Actinomycetota (phylum), Actinomycetes (class), Frankiales (order), Frankiaceae (family), Frankia (genus), unclassified Frankia (no rank)	MPGLGRPLVDTLQGSAIKNFKEPRPRSGRDVAILVLFVFDPFHLEASRWFSRSYTPGVEGRQWEVCLANEVRDWIDDLDPAAHARVVQAIDLLAEVGPGLGRPLVDTISGSSLPNLKELRPGTVRILFCFDPWRSSILLVAGDKAGQWNAWYAEAIPLAEQRYKTYLVERGQEEGGRR	N/A	N/A	N/A	N/A	DNA-binding protein
	A0A2E6DBG0	MBJ78069.1	Planctomycetota_179_MBJ78069.1	Bacteria (superkingdom), PVC group (no rank), Planctomycetota (phylum), unclassified Planctomycetota (no rank)	MPSVGGRCHELRVRDENANWRLFYRVDADAIIVLEVFAKKTGKTPAAVTRACKTRLRRYDELAEEQEETMKKEKRARLEGAGWKVSDATDFLELTKEEAAFVDLKVALASSLKKRRQSKRWTQTQLANAIGSSQPRVAKMEAADSSVLVDLLIKALLTMGATRRDLAKVIAAPKARNAA	N/A	N/A	N/A	N/A	HTH cro/C1-type domain-containing protein
	A0A2E9GWV4	MBT40681.1	Deltaproteobacteria_179_MBT40681.1	Bacteria (superkingdom), Myxococcota (phylum), Myxococcia (class), unclassified Myxococcia (no rank)	MPSVGGRCHELRVRDENANWRLFYRVDADAIIVLEVFAKKTGKTPAAVTRACKTRLRRYDELAEEQEETMKKEKRARLEGAGWKVSDATDFLELTKEEAAFVDLKVALASSLKKRRQSKRWTQTQLANAIGSSQPRVAKMEAADSSVLVDLLIKALLTMGATRRDLAKVIAAPKARNAA	N/A	N/A	N/A	N/A	HTH cro/C1-type domain-containing protein
	A0A484WVB9	VFS15032.1	Enterobacter_181_VFS15032.1	Bacteria (superkingdom), Pseudomonadota (phylum), Gammaproteobacteria (class), Enterobacterales (order), Enterobacteriaceae (family), Enterobacter (genus), Enterobacter cloacae complex (no rank)	MTERLKRIQGMAERYNKLGVVKDETVAAIDAAVAARSIPAIRVMTGSQIKEVRTRYNMSQAALAITTGMSVESVSKWERNESKPNKAALRIHQHHRCQRATGVHGIAMSISSKKAAQRLFYHPELSVRSGKLVSSTVKVYHKGNTIIMLRVFIKKSLKTPAKEIDLAKKRLAEVLNETGKS	N/A	N/A	N/A	N/A	Phage-related protein
	A0A7W8M7X4	MBB5271228.1	Quisquiliibacterium_184_MBB5271228.1	Bacteria (superkingdom), Pseudomonadota (phylum), Betaproteobacteria (class), Burkholderiales (order), Burkholderiaceae (family), Quisquiliibacterium (genus)	MQKFVYSLHGSARSVEFIGDSLSALRAFPDAAKHEAGHQIHRVQTGRPSADWKPMSSIGVGVREIRIRDDCKQGPRTRKIEVSEARIGGWLMKSKRFANVCHAIEDDPELADNLRLRSELMMALRDRIEAAGLTQVEAAAQLGVTQPRISDLLRGKIDVFSLDALVRLAHAAGLRVTMEVQPAA	N/A	N/A	N/A	N/A	Putative XRE-type DNA-binding protein
	A0A401JFP8	GBL46436.1	Sulfuriferula_187_GBL46436.1	Bacteria (superkingdom), Pseudomonadota (phylum), Betaproteobacteria (class), Nitrosomonadales (order), Sulfuricellaceae (family), Sulfuriferula (genus)	MRTLSATGKKAIGEDIKTVQFGWTLGMPLVAHVEGGIWEVRTRLDGRIARTLFVTEGGMMILLHAFIKKQQKTPKPELNLAQERLKQLRETEMSNAHVGSAFDDFLAEEAMLDEATAVAVKRVIAWQIAQEMAAQKLTKTAMAKKMHTSRAALNRLLDETDTSLTLTTLASAAAALGKQMRFELSGT	N/A	N/A	N/A	N/A	HTH cro/C1-type domain-containing protein
	S2L6Y8	EPC00466.1	Halomonas_188_EPC00466.1	Bacteria (superkingdom), Pseudomonadota (phylum), Gammaproteobacteria (class), Oceanospirillales (order), Halomonadaceae (family), Halomonas (genus), Halomonas anticariensis (species)	MLSTAEELSTQAEQLQVSTEGGGTFRVFYVANWGDAIYMLHCFQKKTRKTSQRDIQLGQQRYRNLLPQGSICSLEVMNMANERFDSIWSAIEDSPEQAENMRVRVELMQALHERVAFWELTQREAAARLNINQPRLNDLFKGKISKFSLDALVNMTSAARLPVGVCLLPASIDILSAIHYPIYVSSSE	N/A	N/A	N/A	N/A	HigA2-like helix-turn-helix domain-containing protein
	A0A662ZF75	SFK59695.1	Succinivibrio_194_SFK59695.1	Bacteria (superkingdom), Pseudomonadota (phylum), Gammaproteobacteria (class), Aeromonadales (order), Succinivibrionaceae (family), Succinivibrio (genus)	MPAKEFLDGLDKQLEARMYQNILLLESYGPALREPESKKLQDKIFELRARVGTNSARVLYFFYYGGKAVLTNGFMKETQKTPVKELEKAKKYRDDYKSRGQEQMSNKFRDILNEKLKDPEFRKEFEALDPEFSVIRAIIEARKEKGLTQKELSQLTGIAQADISRIENGNGNPSLKTLLKLAEGFGKRLQISFV	N/A	N/A	N/A	N/A	Phage-related protein
	A0A1F4P115	OGB77463.1	Burkholderiales_197_OGB77463.1	Bacteria (superkingdom), Pseudomonadota (phylum), Betaproteobacteria (class), Burkholderiales (order), unclassified Burkholderiales (no rank)	MKDIEFWGSSLSDLRDFPQTAMREAGHQLDKVQKGLEPSDVKPMPTIGAGVMELRIWDEAGTFWVVYVAKFEDAVYVLHCFQKKTQQTAQRDIELARKRFKALVKETSMRARFELMMNLTEVIRERGMTQGDAATLFGVTQPRMSDLMRGKISLFSLDTLIDMAATAGMCPTVKVSKPKAMQSKRPKRAAKRQLEAA	N/A	N/A	N/A	N/A	HigA2-like helix-turn-helix domain-containing protein
	A0A268TX38	PAF49232.1	Helicobacter_199_PAF49232.1	Bacteria (superkingdom), Campylobacterota (phylum), Epsilonproteobacteria (class), Campylobacterales (order), Helicobacteraceae (family), Helicobacter (genus), unclassified Helicobacter (no rank)	MWVIETLNEKVDKEIEKLPPKIRARFLKIIGLLEIGGNLVKEPHVKSFGDGLFEIRVKSEEGIARAFFTYEKDKVIIIFQVFIKKDQKTPKNRVRKSKKDFKTNKGVKMNFEKLKQESMKDPVFKAEWDRLTPYYNLQQQLIEARIKARLTQEEIAQKMKVSQSVVSNFERKELDYRISTLIKYAEACGKKLEINFVDK	N/A	N/A	N/A	N/A	HTH cro/C1-type domain-containing protein
	A0A437GCF8	RVP94111.1	Rhizobium_201_RVP94111.1	Bacteria (superkingdom), Pseudomonadota (phylum), Alphaproteobacteria (class), Hyphomicrobiales (order), Rhizobiaceae (family), Sinorhizobium/Ensifer group (no rank), Sinorhizobium (genus)	MKELVFLGDSLERLRDFPEAARKEAGVQLHKVQQGLEPSDWKPMASVGQGMREIRIRDEAGAFRVLYITRIEDAVFVLHAFQKKRSRRPDEIWTLPPHDCGKSSGGVTMVRQSFSNVWDALENTPGEAASMAMRSNLLIAIEQRVRSWQVTQAEAARRLGITQPRLNDLLRGRITNFSLDTLINLASQAGLTVRLDIAEAA	N/A	N/A	N/A	N/A	Helix-turn-helix domain-containing protein
	R4MJ48	AGL27487.1	Mycobacterium_201_AGL27487.1	Bacteria (superkingdom), Terrabacteria group (no rank), Actinomycetota (phylum), Actinomycetes (class), Mycobacteriales (order), Mycobacteriaceae (family), Mycobacterium (genus), Mycobacterium tuberculosis complex (no rank), Mycobacterium tuberculosis (species), Mycobacterium tuberculosis CAS (no rank)	MNVPWENAHGGALYCLIRGDEFSAWHRLLFQRPGCAESVLACRHFLDGSPVARCSYPEEYHPCVISRIALLCDSVGWTADVERISAWLNGLDRETYELVFAAIEVLEEEGPALGCPLVDTVRGSRHKNMKELRPGSQGRSEVRILFAFDPARQAIMLAAGNKAGRWTQWYDEKIKAADEMFAEHLAQFEDTKPKRRKRKKG	N/A	N/A	N/A	N/A	Toxin HigB2
	A0A3M6A969	RMV12692.1	Pseudomonas_202_RMV12692.1	Bacteria (superkingdom), Pseudomonadota (phylum), Gammaproteobacteria (class), Pseudomonadales (order), Pseudomonadaceae (family), Pseudomonas (genus), Pseudomonas syringae group (no rank), Pseudomonas syringae group genomosp. 2 (no rank)	MNKVLKQIIFMGSALNDLRAFPISARREAGFQLDRVQVGNEPDDWKPMTTVGQGVQEIRIRDAHGAFRVIYIAKFSTAVYVLHCFQKKTQKTSKHDLDLAAKRMNELMTESNQAFSSVWDALEDSPAEAENMRIRTSLMTAIRDFIEVRQLSQADAAQLFNVTQPRISELQRGKIDLFSVDRLINMLAQGGMHVEVSVKTAA	N/A	N/A	N/A	N/A	HigA2-like helix-turn-helix domain-containing protein
	A6GLV3	EDM84984.1	Limnobacter_203_EDM84984.1	Bacteria (superkingdom), Pseudomonadota (phylum), Betaproteobacteria (class), Burkholderiales (order), Burkholderiaceae (family), Limnobacter (genus), unclassified Limnobacter (no rank)	MYKIKSLPEFSQWLESLDDKLLKGAILGRLRRIELGLKGDVKTVGDRVYELRIHLGAGWRVYFTERNGDLIVLLCGGNKRTQTKDIKRAKDLSSAIKQRVEPMRTEKLELNEIENFSISEHLDSPETIAAYLTDILESNDPALLAAALGDIARAKGMSDVAKCTGITREALYKALRNNASPRFETVAKVCSAFGVKLVAQAMH	N/A	N/A	N/A	N/A	HTH cro/C1-type domain-containing protein
	A0A2G9KU75	PIN57818.1	Pseudomonas_205_PIN57818.1	Bacteria (superkingdom), Pseudomonadota (phylum), Gammaproteobacteria (class), Pseudomonadales (order), Pseudomonadaceae (family), Pseudomonas (genus), Pseudomonas syringae group (no rank), Pseudomonas syringae group genomosp. 1 (no rank), Pseudomonas syringae (species), Pseudomonas syringae group pathovars incertae sedis (no rank)	MNKVLKQIIFMGSALNDLRAFPISARREAGFQLDRVQVGNEPDDWKPMTTVGPGVQEIRIRDAHGAFRVIYIAKFATAVYVLHCFQKKTQKTSKHDLDLAAKRMKELIELMTESNQAFSSVWDALEDSPAEAENMRIRTSLMTAIRDFIEVRQLSQAEAAQLFNVTQPRISELQRGKIDLFSVDRLINMLAQGGMHVEVSVKTAA	N/A	N/A	N/A	N/A	XRE family transcriptional regulator
	A0A2V9IVX9	PYU99528.1	Acidobacteriota_205_PYU99528.1	Bacteria (superkingdom), Acidobacteriota (phylum), unclassified Acidobacteriota (no rank)	MPAIFALVSEQTERPKYAAVVWEGDSREVLQAFPDGVRQNLGFQLWQLQQGERPSDCRPLPSIGTGVFELRDQDERAWYRVVYLSRINDVIYVLHCFEKKSREMPRREFETAKRRLKAVKARLAEEFKAELYQAILKYAKKYSQKQLQVILGEPQPRVSELLNGKIANKSVDKLLRYAGRLGIEAKAKFAQTHKELVEKELTLAD	N/A	N/A	N/A	N/A	HigA2-like helix-turn-helix domain-containing protein
	A0A261W9Y9	OZI82840.1	Pseudomonas_205_OZI82840.1	Bacteria (superkingdom), Pseudomonadota (phylum), Gammaproteobacteria (class), Pseudomonadales (order), Pseudomonadaceae (family), Pseudomonas (genus), Pseudomonas syringae group (no rank)	MNKVLKQIIFMGSALNDLRAFPISARREAGFQLDRVQVGNEPDDWKPMTTVGPGVQEIRIRDAHGAFRVIYIAKFATAVYVLHCFQKKTQKTSKHDLDLAAKRMKELIELMTESNQAFSSVWDALEDSPAEAENMRIRTSLMTAIRDFIEVRQLSQAEAAQLFNVTQPRISELQRGKIDLFSVDRLINMLAQGGMHVEVSVKTAA	N/A	N/A	N/A	N/A	XRE family transcriptional regulator
	A0A1B1Q3P7	ANT65469.1	Prosthecochloris_206_ANT65469.1	Bacteria (superkingdom), FCB group (no rank), Bacteroidota/Chlorobiota group (no rank), Chlorobiota (phylum), Chlorobiia (class), Chlorobiales (order), Chlorobiaceae (family), Prosthecochloris (genus), unclassified Prosthecochloris (no rank)	MRSIIFYTTPSGQCPVKEYLTSLPDKERQKVAWVLTLIRDFQIVPKEYFKKLQSTEGIWEVSSSHGGNAVRLLGFMHEGNLVVLTNGFSRKSQKTPAQEIELAEQRKKIMRNDRNIDELQAFIDEQKAANPGFAEGYDEGYRNFRIGVMLKQARLNTGMSQVEVAQKLKTHKSAISRIENHAEDVKLSTLVNYAEALGKKLDILIH	N/A	N/A	N/A	N/A	Antitoxin HigA
	A0A484HIX0	VEN73125.1	uncultured_206_VEN73125.1	Bacteria (superkingdom), Thermodesulfobacteriota (phylum), Desulfobacteria (class), Desulfobacterales (order), Desulfobacteraceae (family), environmental samples (no rank)	MKIISFYRTSSGRCPIEDHLNTLTDMETQKITWVLRLIRETDQISSKYFKKLVNTDDIWEARVRSGNNFFRLLGFFEDQERVVLTNSFQKKTQKTPRKEIKLAEKRKNILKGRRKMDDLDKYIEKRKKQSPRFARNYEKGYEQFKIGVLLKQARLEAGFTQEQVARKLQTGKSAISRIENHAEDIRLSTLANYAQALGKSLKLEVA	N/A	N/A	N/A	N/A	Antitoxin HigA
	A0A5C4RY03	TNJ35892.1	Prosthecochloris_206_TNJ35892.1	Bacteria (superkingdom), FCB group (no rank), Bacteroidota/Chlorobiota group (no rank), Chlorobiota (phylum), Chlorobiia (class), Chlorobiales (order), Chlorobiaceae (family), Prosthecochloris (genus)	MRSIIFYTTPSGQCPVKEYLTSLPDKERQKVAWVLTLIRDFQIVPKEYFKKLQSTEGIWEVSSSHGGNAVRLLGFMHEGNLVVLTNGFSRKSQKTPAQEIELAEQRKKIMRNDRNIDELQAFIDEQKAANPGFAEGYDEGYRNFRIGVMLKQARLNTGMSQVEVAQKLKTHKSAISRIENHAEDVKLSTLVNYAEALGKKLDILIH	N/A	N/A	N/A	N/A	Helix-turn-helix domain-containing protein
	A0A5B9W6N2	QEH35630.1	Aquisphaera_208_QEH35630.1	Bacteria (superkingdom), PVC group (no rank), Planctomycetota (phylum), Planctomycetia (class), Isosphaerales (order), Isosphaeraceae (family), Aquisphaera (genus)	MIERQRPHQGSGLASIKERRVQYQDDPWRLLFAFDPNRAAIPLIGGNKRATGAGTGPSSPSPTSDSAGTSNAWGNEARKTTRLEDDLATLPAAEQQAVRDRAAELIAEEATLRQLREAREQTQAELAKTLHVNQAAISRLERRSDMDLSTLRGFIEAMGGQLEIVARFPDRSVRINPFEALDPELRPEGETPDTTEGADFRIAGLPHS	N/A	N/A	N/A	N/A	HTH cro/C1-type domain-containing protein
	A0A6A8Q7A2	MTI89047.1	Balneolaceae_207_MTI89047.1	Bacteria (superkingdom), FCB group (no rank), Bacteroidota/Chlorobiota group (no rank), Balneolota (phylum), Balneolia (class), Balneolales (order), Balneolaceae (family), unclassified Balneolaceae (no rank)	MYFYRIKDEHNRSPIEEFLDALPAAEAQRVLWMLRLIEESEWMPAQYTYSHKKDETLWEFRINAEVQNYWVLAFKKNGHWILFNADFSTRFQKAPKKEVKRAIDKKEGYAKSFHLLPVSDVHKYITVRKNRDEIFGRDFEKGYLHFKIGSLLRQIREAAELSQKQVSKEIEVTAPAISKMENHPEDTPLSELEDYLKNLKNTLLRKN	N/A	N/A	N/A	N/A	Helix-turn-helix domain-containing protein
	A0AA42E2W3	MDC7983274.1	Rhodoplanes_209_MDC7983274.1	Bacteria (superkingdom), Pseudomonadota (phylum), Alphaproteobacteria (class), Hyphomicrobiales (order), Hyphomicrobiaceae (family), Rhodoplanes (genus), unclassified Rhodoplanes (no rank)	MFLAQTGQHPPSAKPLRGFGSGVVELIDDFDRDTCRAVYTVRFEAAVYVLHAFKKIEAGQRNDEAGPRAGPPAITRRRGRRRGAIQAGDEVMTRKSTIEVHESGDNVFADLGRPDAERHFLKAQIVAEIYRMTRERKLTQAAAGALMGITQPEVSRLFKGTFREYSVDRLMTFLTAFDRDVEIVSHPRDGRVPGERGRIRFTTAGSQTG	N/A	N/A	N/A	N/A	XRE family transcriptional regulator
	A0A3G9J2Z3	BBH25547.1	Intestinibaculum_210_BBH25547.1	Bacteria (superkingdom), Terrabacteria group (no rank), Bacillota (phylum), Erysipelotrichia (class), Erysipelotrichales (order), Erysipelotrichaceae (family), Intestinibaculum (genus)	MYTIDFYDTADGKCPVEDFLKSLDDKMRAKAFRTIDLLENNGPELREPYSKALDDGIFELRVKQSSNTTRIFYFFFTGKKAILTNGIVKKTQKTPRAALRQAKKYRSDYIGGIVMTSYKDYKQMALQDPDFKAEYDKLQEEYDLIQELIDARKQQHLTQKELAMRTGITQADISRIEKGLRNPSLSTVKKMAQGLGKQIRLVPATKKVNL	N/A	N/A	N/A	N/A	HTH cro/C1-type domain-containing protein
	A0A1I2YU47	SFH29177.1	Desulfotruncus_210_SFH29177.1	Bacteria (superkingdom), Terrabacteria group (no rank), Bacillota (phylum), Clostridia (class), Eubacteriales (order), Desulfallaceae (family), Desulfotruncus (genus), Desulfotruncus arcticus (species)	MDWQVEYYKKENGDIPVLDFLLSLEAKIRAKAFSEIELLEKHGHELREPYVKPIKGKDLFELESNSRRISAGYSISKTARRLLCCFMVSPKKLKKLRQERLNGHCVIKKIMKEGATMSKAGAKFFEVKELLMKDEEFKAEYEKLKPRYDVISQIIEARTSQNITQEELALRVGTQKSNISRLESGKYNPSLDFLSKVARSLGKEVQITLK	N/A	N/A	N/A	N/A	Predicted transcriptional regulator with C-terminal CBS domains
	A0A2T6MZ93	PUB76175.1	gamma_211_PUB76175.1	Bacteria (superkingdom), Pseudomonadota (phylum), Gammaproteobacteria (class), unclassified Gammaproteobacteria (no rank)	MEKDLHWRGSSYKDLLSFPEQARREAGYQLGFIQLGFESSDWKSMPTIGSGVREIRIHVEGEFRVIYIAKHEEAIYVLHAFQKKTQKTSKRDIELARSRLRELEQESKRAREEEMTKTHVTPAGGNIFADLDVPDAENEKLRLVLLASIREWFESSGMTQIEAAESMGVKQPVLNDAINGRYQKFTIDRLVRLLASVGRRVNVTITNDRAA	N/A	N/A	N/A	N/A	HTH cro/C1-type domain-containing protein
	A0A8J2V7I4	GGD84881.1	Planktosalinus_212_GGD84881.1	Bacteria (superkingdom), FCB group (no rank), Bacteroidota/Chlorobiota group (no rank), Bacteroidota (phylum), Flavobacteriia (class), Flavobacteriales (order), Flavobacteriaceae (family), Planktosalinus (genus)	MSRKIIFYENHFIEFYQKQDQKVKGKIQYVFELIQQVDRVPKKFLDHITGTDGLYEIRVEYQSNIYRIFCCFDKGQLVVLFNGFQKKTQKTPQNEIDKAVQLMNRYFSKKNKKMKDYKDIQSFDELIELEHGKIGTESRNKYEEGAQMFIISEMLKSARKEANMTQEQLADKSGTKKSYISKLENAKGNIQLSTLIRIFEQGLNRKIGLTFL	N/A	N/A	N/A	N/A	HTH cro/C1-type domain-containing protein
	A0A4R5MIC4	TDG35337.1	Pedobacter_212_TDG35337.1	Bacteria (superkingdom), FCB group (no rank), Bacteroidota/Chlorobiota group (no rank), Bacteroidota (phylum), Sphingobacteriia (class), Sphingobacteriales (order), Sphingobacteriaceae (family), Pedobacter (genus)	MSRELIFYEHHFIEFYRVQDEKVRGKIQYVFELIKQVEKVPEKFLKHLTGTDGFYEVRIEYQSNIYRIFCCFDEGKLVVLFNGFQKKTQKTPSKEIDKAIKLKNEYFKIKKIKMKNYGNIKTFDQLIDIEHGKIGTESRSIYEKNSQMFIISEMLKGARKEAKITQEQLAEKTGTKKSYISKIENGRGNIQLSTLIRIFEIGLNKRIGLTFL	N/A	N/A	N/A	N/A	Helix-turn-helix domain-containing protein
	A0A1H4A9V6	SEA32765.1	Lachnospiraceae_212_SEA32765.1	Bacteria (superkingdom), Terrabacteria group (no rank), Bacillota (phylum), Clostridia (class), Eubacteriales (order), Lachnospiraceae (family), unclassified Lachnospiraceae (no rank)	MFRVDFFREDDGSKPIGAFIRTLDVKMKAKVVSDLNRMEMLGNEAKEPLSKHLEDDIFELRSIFGNNIVCILYFLDEDEIIIATNGFVKKQQKTPHSEILLAKKSYLFEKEGERTMSDLQELTNELMQDAVFRKEYEALQPERDITMSLIRARKEAGLTQAELSEKTGISQADISRLENGTRNPSLALLNRIAEAVNSTLRIEFVPNKRVVK	N/A	N/A	N/A	N/A	Predicted transcriptional regulator with C-terminal CBS domains
	C7H790	EEU96260.1	Faecalibacterium_212_EEU96260.1	Bacteria (superkingdom), Terrabacteria group (no rank), Bacillota (phylum), Clostridia (class), Eubacteriales (order), Oscillospiraceae (family), Faecalibacterium (genus)	MQEYEIEFYDKADGSEPAKEFILALDAKMRAKVVRTVGLLREEGPSLREPYSKHLEDGIFEIRTKFGSDITRVLYFFVDRQKDHPYERLCQKDAEDTCFRDRTCKAVPCRLSQPKGVLAMTNFNDFLNEQMKDPEFKAEWDALDPEFAVIEAILAARKESGLTQQQLSERTGIAQTDISKLERGNGNPSLRTLQRLAAGMGMRVKIEFVPAK	N/A	N/A	N/A	N/A	DNA-binding helix-turn-helix protein
	A0A377AIU6	STL18795.1	Escherichia_215_STL18795.1	Bacteria (superkingdom), Pseudomonadota (phylum), Gammaproteobacteria (class), Enterobacterales (order), Enterobacteriaceae (family), Escherichia (genus)	MWTVLFSQRFDDWLNEQEDALQEKVLADLKKLQVYGPELPRPYADTVKGSRYKNMKELRVQFSGRPIRAFYAFDPIRRAIVLCAGDKSNDKRFYEKQVRIAEDEFAAHLNTLESKVMRTLDEVIASRSPESQARIKEMADEMILEVGLQMMREELQLSQKQVAEAMGISQPAVTKLEQRGNDLKLATLKRYVEAMGGKLSLDVELPTGKRIAFNI	N/A	N/A	N/A	N/A	Putative DNA-binding protein
	A0A351SU79	HBA39010.1	Deltaproteobacteria_218_HBA39010.1	Bacteria (superkingdom), Myxococcota (phylum), Myxococcia (class), unclassified Myxococcia (no rank)	MNPNDKPLVWLHGEIKTPPFSQAARLEAGYALRRLQRGELLGMPLSRPMPSIGPRCHELRIDDTGASWRIVVRIDPDAIVILEVFSKKTRTTPRSVIEACKKNSGSMKMREEKKKRLEAKGWKIGTIKEFLGLSDEESEYIELKMRLADGLRERRQRHRLSQMELARMLRSSQSRVAKMESGDPSVSLDLLIRSLLALGISNRELSRMISTSRSASAA	N/A	N/A	N/A	N/A	HTH cro/C1-type domain-containing protein
	A0A4Y1WHU1	BBL00452.1	Alistipes_218_BBL00452.1	Bacteria (superkingdom), FCB group (no rank), Bacteroidota/Chlorobiota group (no rank), Bacteroidota (phylum), Bacteroidia (class), Bacteroidales (order), Rikenellaceae (family), Alistipes (genus), Alistipes onderdonkii (species)	MAEKKIREVFYSDEFNAFFERLEHRVREKYIWTIQIVETVQLLPTKYVKKLEGTDLYEMRVSVGYNEYRTILFAMNSDNFMTATEIYLLNSFLKKSTKDYRKQIEIAEKNVKGDRIMRPVDKNKLKEKFHSSEELMEQYVGPKDSPERTAMEAKATAWFYGEILRDRRKTLKMSQATLAEKVGVKQSYIARVEKGEVDLQLSSLIRIAGALGMNIQLQ	N/A	N/A	N/A	N/A	HTH cro/C1-type domain-containing protein
	A0A534UD97	TMA84759.1	Deltaproteobacteria_218_TMA84759.1	Bacteria (superkingdom), Myxococcota (phylum), Myxococcia (class), unclassified Myxococcia (no rank)	MAGRSSQGPPVGCAFYRTDVGHEPLREWLRELGKVVSKEIGSDILTVQWNWPVGKPLVDGLGDGLYEVRSTHRRKEYRVFFCISASTMVRVHGIVKKTRSTPRADLELARRRLRGGGTMSKKHVGSSLGSFLDEMNIREETELLAIKKTLSLQLRQAMKRKSVSQSRLAKEMHTSRTVINRMLDPGDTGVTLATLTRASHVLGLQVDIRLTARRTRAA	N/A	N/A	N/A	N/A	HTH cro/C1-type domain-containing protein
	A0A378BVX4	STV55082.1	Klebsiella_218_STV55082.1	Bacteria (superkingdom), Pseudomonadota (phylum), Gammaproteobacteria (class), Enterobacterales (order), Enterobacteriaceae (family), Klebsiella/Raoultella group (no rank), Klebsiella (genus), Klebsiella pneumoniae (species)	MFRLVVHVDVKKELQALPPIVQAKMIRQLDKLRQNPTALREPDSKPLGQGLFEIRALGSVQGRGIYVFQQGKTLFLLRVFVKKTQKTVIGNSPGAEAIRGDAQWSKKIIDWDTLKTELLGQPEVQAAFDAQERQQRLRTMLAQWREQAGLTRAQVAQRMGVSAPTVSRMEANITRASLDTLTRYALACGIKHPASFTLLTRSVAIHLPAQINDRSHGP	N/A	N/A	N/A	N/A	DNA-binding protein
	A0A932XNH6	MBI3988989.1	candidate_218_MBI3988989.1	Bacteria (superkingdom),Bacteria incertae sedis (no rank),Bacteria candidate phyla (no rank), candidate division NC10 (phylum), unclassified candidate division NC10 (no rank)	MAWPIEFYETLEGSRPVEEFLRGLPRTQAAKVNAVITLLSKRGPTLGFPHSSQVIGKLRELRIQLGRGRIRVLYFFAPSRVGVLLHAFAKRTAKLPPQEINLALQRMADYLRRRGGRAMTKRRRKTNWDMYLEEQLKDPAFRTIFEQELMELHVGDQVLRLREKRGLTQGQLAAKVGTAAPNISRLEAGKANPTLRTLAKVAAALGAKVKVQLVEARS	N/A	N/A	N/A	N/A	Type II toxin-antitoxin system RelE/ParE family toxin
	A0A7J4LS73	HIH47032.1	Candidatus_218_HIH47032.1	Archaea (superkingdom), DPANN group (no rank), Candidatus Woesearchaeota (phylum), unclassified Candidatus Woesearchaeota (no rank)	MKRIIWMGRTRSDLKEFPDRVQRAVGHDLWGVQKGEIPPSAKLLSGFGSGKVWELRENDSSGTYRAVYTVEFKEFVAVLHVFQKKSKSGMATPKXMKKKKYKDIEYEESSGNVFADLGISNPEEALAKSQLAWEISKIIKKKKLTQAKVAKILKIKQPKVSLLLRGYLKSFSLERLLRFLNDLGHDVYISIRPSSHQGHANTMIGDSPSNATIAALGR	N/A	N/A	N/A	N/A	XRE family transcriptional regulator
	A0A5C8B6E0	TXI92269.1	Neisseriales_218_TXI92269.1	Bacteria (superkingdom), Pseudomonadota (phylum), Betaproteobacteria (class), Neisseriales (order), unclassified Neisseriales (no rank)	MNKYCMKLIKFIDSALHELKTASDTLKINFGYQLLKAQLGELPLTTESISEFGNDNLIEFRDSFAGEIQDAVYALTTDSTIYILHYFSKKMIDSFLDLKPTIDLINDRIKVIGNNEVKSSGNIFADIDLPNAEEIFLKAQLSYKIDQEIKKRSLTQAKAAKLLEIPQPRISQIINGKFQDISEFKLMRCLNKLGYNVNIEVSFSNNELGTISMLYDER	N/A	N/A	N/A	N/A	Helix-turn-helix domain-containing protein
	T2IJG2	CCQ52917.1	Crocosphaera_220_CCQ52917.1	Bacteria (superkingdom), Terrabacteria group (no rank), Cyanobacteriota/Melainabacteria group (no rank), Cyanobacteriota (phylum), Cyanophyceae (class), Oscillatoriophycideae (subclass), Chroococcales (order), Aphanothecaceae (family), Crocosphaera (genus), Crocosphaera watsonii (species)	MRNTRRISWIKAAQKDFRKFPSEAQDIVLDALTIAAEGAKSSLAKPFKGAGSGVFEIALPFKGDAYRTIYAVQLGEAIWVIHAFQKKSKIGIKTPRQEVELIKRRLTTTTGGTLMTEEPLELVHGSGNVYKDMGDGEADVRQAKALLAAEIIKVLDQEDLSTRQAQEKTGVDHSEFVRIRGANLRRFTIDRLILILGRLNHNVEISVTTHPKQRDFSSTP	N/A	N/A	N/A	N/A	HigA2-like helix-turn-helix domain-containing protein
	A0A1I4ATU5	SFK59978.1	Streptosporangium_223_SFK59978.1	Bacteria (superkingdom), Terrabacteria group (no rank), Actinomycetota (phylum), Actinomycetes (class), Streptosporangiales (order), Streptosporangiaceae (family), Streptosporangium (genus)	MRKPYGFEIEPEVREWLDNLSDGDFKRVDEVAGLLAEKGAELGGPWSDHLEGPVWELRVRLRDVAARVTYWCTPGRTIVLLTVFRKTKQHDQRQIDRAVRAQKICERDHHGPVAEIYEAGVMTGYHTRWVRPEPSVEDPERIMIREALAFGKALYDRRSALGLTVAELAERAGMTEDEIECIEEGGTAPTIALLRHLAAALNADVRLTSGHDLGSVWFEPHAA	N/A	N/A	N/A	N/A	Helix-turn-helix domain-containing protein
	E0WV14	EFL91151.1	Candidatus_224_EFL91151.1	Bacteria (superkingdom), Pseudomonadota (phylum), Gammaproteobacteria (class), Enterobacterales (order), Enterobacteriaceae (family), Enterobacteriaceae incertae sedis (no rank), ant, tsetse, mealybug, aphid, etc. endosymbionts (no rank), aphid secondary symbionts (no rank), Regiella (genus), Candidatus Regiella insecticola (species)	MKTPSQKSVLWVGSSKKDLQLLPDEVQDVFGYALHLAQSGEKHPDAKPLKGFGGARVLEVVENYATNAYRAVYTVRFDTAVYVLHVFQKKSNSGIATPKPDVEKIRERLKIAEKEAEMTPNIEISSGNIYADLEMPDAETRQLKAQLASKITDIIKHKRMTQTEAARLLGMTQPKLSHLLRGQFRGISETKMLECLTLLGRDVQIVIGKSRRTPKAGSLNVIFS	N/A	N/A	N/A	N/A	HTH domain-containing putative transcriptional regulator
	A4X4K4	ABP53804.1	Salinispora_225_ABP53804.1	Bacteria (superkingdom), Terrabacteria group (no rank), Actinomycetota (phylum), Actinomycetes (class), Micromonosporales (order), Micromonosporaceae (family), Salinispora (genus), Salinispora tropica (species)	MAPDEWEIYLVNEVQEWMDGLDPLTHARVVQAIDLLAEAGPGLGRPLVDTIHGSALANLKELRPATVRILFAFDPWRSSILLVAGDKAGRWQQWYTPSDPPGRATLRDLPQGTRQGGPTTMNSYTRWSDIRTTHVERAGGEQAVEDGKQKLLATVVGHRLAEVRRTRGLTQQQVADRMGVTKGRISQIEQGKISGQDIVARYATALGGRLHQAIYFDDGNIAAIA	N/A	N/A	N/A	N/A	Helix-turn-helix domain protein
	A0A1C4V3S0	SCE78593.1	Micromonospora_227_SCE78593.1	Bacteria (superkingdom), Terrabacteria group (no rank), Actinomycetota (phylum), Actinomycetes (class), Micromonosporales (order), Micromonosporaceae (family), Micromonospora (genus)	MRQEEWEVFVVDEVRAWIDSLDQATFARVVQAIDALAEAGPGLGRPLVDTITGSSIANLKELRPGTVRILFVFDPWRASILLVAGDKAGQWSSWYRQAIPPARRATLRDLLEGTRTSGGGTAVSGHVRWADIRAEYVQRAGGEAAVQAGKEELLSQVVGHRLAEVRRARGFTQQQIAERMGVTKGRVSQIEQGRISGQDVVARYAAALGGRLHQAIYFDDGDIAAIA	N/A	N/A	N/A	N/A	HTH cro/C1-type domain-containing protein
	N8V438	ENU94601.1	Acinetobacter_227_ENU94601.1	Bacteria (superkingdom), Pseudomonadota (phylum), Gammaproteobacteria (class), Moraxellales (order), Moraxellaceae (family), Acinetobacter (genus), unclassified Acinetobacter (no rank)	MYKILYMTQPQPEKPIYWIGSSLDDLKEFPADVKKHFGFELHAIQHGTEPAQWKPIPNWGTGVIELKYKDSSGAYRVVYVAKFRHAIYILHSFQKKHKKQPNQMLRLSKHVIKKLRYWRNNMSKIDTQIRHITQPTDNIFADLGLEDAGNLKKEADALANAKLALTRVVADWVQENHFKQEEAAEILGVSRPRLSDAINAKISKFTLDALVTMVSKTGHSITISITN	N/A	N/A	N/A	N/A	HigA2-like helix-turn-helix domain-containing protein
	A0A3B9Y871	HAG99716.1	Ktedonobacter_228_HAG99716.1	Bacteria (superkingdom), Terrabacteria group (no rank), Chloroflexota (phylum), Ktedonobacteria (class), Ktedonobacterales (order), Ktedonobacteraceae (family), Ktedonobacter (genus), unclassified Ktedonobacter (no rank)	MSSEQSEYERQWRDYRTENGVRPVREFLFSLPDEDRAAILEEMKYVREHGRSVARHLRKDIYEVRATYHTKIYRILFACEGRFYHILLSLEGFHKKTQRTPENAIQLAEQRRADWRRRGKAKRKSQENERRNDMEQDFLDEMIEESTKRNPDFPTLMEEARQRRALLSHLAAIRSRSKISQTTIAKRIKTSQPAIARLEAGIVDPRLSTLQRYAASVGKRVEWTLVDA	N/A	N/A	N/A	N/A	HTH cro/C1-type domain-containing protein
	A0A6V8L4Z4	GFJ92333.1	Phytohabitans_231_GFJ92333.1	Bacteria (superkingdom), Terrabacteria group (no rank), Actinomycetota (phylum), Actinomycetes (class), Micromonosporales (order), Micromonosporaceae (family), Phytohabitans (genus)	MWEVVLLAPVDEWFLHLCEDDPQTANRVLEAIDHLAAAGPGLGRPLVDRVHGSRLHNLKELRPGSAGRSEIRLLFVFDPSREAVILVAGDKAGQWNRWYRENIPLPSRDTRSTWSTARRRRPMSARRWSDVKADAAARQPWLATAEAAEERAQIRAENLGRIRGHELAELRKAAGLTQVEVARALGVSQARVSQIEHGKIDSLDTLRAYAEVLGAEVSIVVSKGPLTLKVA	N/A	N/A	N/A	N/A	HTH cro/C1-type domain-containing protein
	A0A2V0MX37	GBE65830.1	Mycobacterium_232_GBE65830.1	Bacteria (superkingdom), Terrabacteria group (no rank), Actinomycetota (phylum), Actinomycetes (class), Mycobacteriales (order), Mycobacteriaceae (family), Mycobacterium (genus), unclassified Mycobacterium (no rank)	MTLIEAWINSLDDEEYDNLIAALEQLEEHGPITRRPFVDTLEGSRHPNMKELRPRPTKAGAHMRVLFAFDIRSQAIMLIAGDKAGNWSKWYAKHIPIADDLFTAHQERLRREKTEKTKTANPKPRREKKTMTTLDDMRRRRPGNRARIDAIKAEMDREVARYRLRELREAAGFTQTTLAAAIGVGQNRVSQMEHGELGASRVDTLRKYVEATGGELEVSVKRPDGSRVVLSL	N/A	N/A	N/A	N/A	HTH cro/C1-type domain-containing protein
	A0A7L6A4W0	QLQ24120.1	Dechloromonas_238_QLQ24120.1	Bacteria (superkingdom), Pseudomonadota (phylum), Betaproteobacteria (class), Rhodocyclales (order), Azonexaceae (family), Dechloromonas (genus), unclassified Dechloromonas (no rank)	MSWEILFHDELDAEVQTYPQALQDELLAHALLLRDFGPNLGRPTVNGLKGSRHANMKELRFAWEGEVWRVAFAFDPKRQAILLVGGNKAGADQRRFYKRLIAVADARFDHHLAEQQQTGKEQRHGKKLDQIMAALPAGRRGEIEARAAELATLKDLRQAVAQTQEELAATLGVGQDTISRLEKRSDMLLSTLRRYVEAMGGKLELVARFPDRPPLVIDHLAQETSARRATNAPAKAPA	N/A	N/A	N/A	N/A	Type II toxin-antitoxin system RelE/ParE family toxin
	A0A0D8HEV3	KJF15591.1	Acidithrix_239_KJF15591.1	Bacteria (superkingdom), Terrabacteria group (no rank), Actinomycetota (phylum), Acidimicrobiia (class), Acidimicrobiales (order), Acidimicrobiaceae (family), Acidithrix (genus)	MLGKVSQLLSYTPYMLYTVLLWEVNLEFIESWLYDLDQNSYEQVIAALELLIDRGPQLGRPLVDTVKASRHKNMKELRQGSRGRSELRILFAFDLERNAVLLVAEDKSRSWKKWYEVNIPVADNLLDEHIGKQKRRNLMTKNLEHMLAGRPVNREVVEEHKKRMLTEVRSYRLRELREASDVTQVELASRLNVSQNRVSRIEHGDIERTQLDTLRKYVEAFGGELRVEVEIGDERFLIA	N/A	N/A	N/A	N/A	Helix-turn-helix domain protein
	A0A2V9D132	PYU24707.1	Acidobacteriota_241_PYU24707.1	Bacteria (superkingdom), Acidobacteriota (phylum), unclassified Acidobacteriota (no rank)	MSGEFTIEYVELPNGRVPAREFVDSLDDKTAARIDAFVERLRTYGNRMQGKFVKKLTDNIFELRVKQFDRIFRVLFFYQPGMLIVITSGFQKKTQETPPSEIRRAEQLKKALDEVPKPLHGIAEGKRSYPEGVGTMKRDKHSEIVEQRARKSATYRKTFGRTLHQIDLALLVREMREDAGLTQAELAKKVGTTQSVIARLEDAEYTGHSLTMLERIAAVCGIALKLHAEKKPNFDREVALV	N/A	N/A	N/A	N/A	HTH cro/C1-type domain-containing protein
	A0A495KZP5	RKS06075.1	Nocardiopsis_246_RKS06075.1	Bacteria (superkingdom), Terrabacteria group (no rank), Actinomycetota (phylum), Actinomycetes (class), Streptosporangiales (order), Nocardiopsaceae (family), Nocardiopsis (genus), unclassified Nocardiopsis (no rank)	MLLRMWDIQMLEPVEEWYLKLAVGDPVAARLVANALDRLSRAGPLEGHPLVNDIRGSRTRHLKELRPGSAGRGPVRLLFVFGPSRQAVILVAGDTGDQGRRWYKEHVPIAEDRDLEYLRDQKDGREARTRDWREIRAEAERLNPWSASPEAEELAEADDARVEAEAMGYALAALRQESGLTQAQVAEGMGADQTLVSQIEHGQVDSLEHLRCYIGAIGGILELKVAQEPTRVTLGLAESGAGRAGG	N/A	N/A	N/A	N/A	HTH cro/C1-type domain-containing protein
	A0A931YJC4	MBI2468895.1	Candidatus_247_MBI2468895.1	Bacteria (superkingdom),Bacteria incertae sedis (no rank),Bacteria candidate phyla (no rank), Candidatus Rokubacteria (phylum), unclassified Candidatus Rokubacteria (no rank)	MTPAWAVAFYESEEEGTPVAAFLDALGPPRRAKVLAMIRLLEEQGPTLPFPYSSQIRGRLREFRAHFGREQYRVLYFGAPGRVFVLLHGFVKRTAQTPAGDIAHRGGPDGAPSPGGGRSDMKQRRKRPTNWDRYFQNQMRDPTMRRLVEEELKALRVGAELARLRTRCRLSQGELAARAGMSAPNLSRIEKSPAQNLTLGTLVRLARAMDREVAIRFEPRRVAAASGTRPVRVVSARARHPLERNGP	N/A	N/A	N/A	N/A	Type II toxin-antitoxin system RelE/ParE family toxin
	A0A7K0CQW8	MQY15880.1	Streptomyces_253_MQY15880.1	Bacteria (superkingdom), Terrabacteria group (no rank), Actinomycetota (phylum), Actinomycetes (class), Kitasatosporales (order), Streptomycetaceae (family), Streptomyces (genus)	MVSTTYGVAEVSEFYEIELEPEVAAWPESLSTKHFDKIDDTAGLLAELGPTTPMPIARPLRDGVWELRLALGDTNARITYWFAPGRRIVFLTWFRKTRQHEEKQIDRAVLARKQCEAEHEPASGSFHRATTDGRSPMSGHQKFKTLRDKRLRGGYGESAERAQARRENLLAMALAVVVYQRRTELGLTQAETAERCGLDQGKISRIEGSDAVPTLALLYKLSRGLDGTFHIDIDDDADEPVITLTAHGSGTAA	N/A	N/A	N/A	N/A	HTH cro/C1-type domain-containing protein
	A0A1V5HZM2	OPZ37110.1	Synergistetes_262_OPZ37110.1	Bacteria (superkingdom), Synergistota (phylum), unclassified Synergistota (no rank)	MRIAIIVKDQFEVYAVKLNGDEEHDSFLLLSGRRQPSNKRDQNAVRSALARIARLSKSPRSLSETVCHAVAVGIWQITSDQYRIMWFYDEGRLIICTHYFVKKTQKTPPAQIERAKRMRDAYFKDKADGNLVKTQEAKAMQYGPEFESAFSEAMANPEYWMEEIRLDFIEELESLLKKKRISQTALARKLGKSDAYISKIMNSNISNFTLKTMVQLVLAAGGRLSLAIEDAEASARYDLPSVSIQTAPLEEVSRSASVSSPG	N/A	N/A	N/A	N/A	Helix-turn-helix protein
	A0A7V6A1D9	HHS28487.1	Desulfobacca_281_HHS28487.1	Bacteria (superkingdom), Thermodesulfobacteriota (phylum), Desulfobaccia (class), Desulfobaccales (order), Desulfobaccaceae (family), Desulfobacca (genus)	MKLRLLLEGNHRLLAVCSGRGDCQLLEFLDELKGDFSDQAVRMLNRLEETARQGPSRKPEICRKIGQEIWEFREGKIRVLWFYGENLEVIICSHGFLKKAQKTPKNEKNRALATRKQYFGDLAQEEIKILRDEEEVRVKDMKKNKQRKSFPQLLSEAKKQDSYWVARAISTFTEELHKFTEQGKISRVELSRRLGTSPAYITKIFSGNVNFTVETMVRLARAVGGQLHLHVGPKEHEVIWVEAPPITRPKSFPGFGADEYRSFSRTHSEEGIDETRRALAA	N/A	N/A	N/A	N/A	XRE family transcriptional regulator
	A0A7J0CP28	GFN04038.1	Streptomyces_283_GFN04038.1	Bacteria (superkingdom), Terrabacteria group (no rank), Actinomycetota (phylum), Actinomycetes (class), Kitasatosporales (order), Streptomycetaceae (family), Streptomyces (genus), Streptomyces griseus group (no rank), Streptomyces microflavus subgroup (no rank)	MEEPFIIEIEPEVRLWLTNLSANDYERAAHAAGRLARCATTLDEPHSRFIGDGVRELRFEMGRNREAVRISYWLAPGRRVVLLTVFRKTRQRENAEIARARRAKAICETEHEPAHDTFIRDVWTRRLERKSHMVSHAQWKLARDRKVAESISEGEDSAESAERVRRRLELDLAWDLGQAVYDRRTALGLAQTELARRARMSQPQVSKLELGGSMPTVPLLARLARALDADFSLTPLGEGVRVSFIPHDPAHTEAATERAPASAAEAETDADAGAGAERAAATG	N/A	N/A	N/A	N/A	HTH cro/C1-type domain-containing protein
	A0A9W3K289	AFQ49448.1	Burkholderia_341_AFQ49448.1	Bacteria (superkingdom), Pseudomonadota (phylum), Betaproteobacteria (class), Burkholderiales (order), Burkholderiaceae (family), Burkholderia (genus), Burkholderia cepacia complex (no rank), Burkholderia cepacia (species)	MLGWAAQADVGRAALAACDAGLRFDSGWTARWQTARPPGLWEIRMTGRDGIARARYVARTRQRLIVLHVFVKKTQRTPRRAIEMACARMNEDCAMTSLATLKKRLLADPATQAEYDAQAPEFAVARKPVAARVRAGLTQEQVAERMETTQSTIARMESGRAMPSLRTLSRYAEATGSRAVVHLEAMKSFDCRVMAPRARKAHAGDRRKRKRGYGKFRNPSSDLVPAAALEPSAETVAAHGFQRLQSKKYQHRYQQPCWLQAYDCGLSQSPHSHPTNILARAGQVFQADTLVKYVVTLFQPHIGSRQLGAEVAGVQLLVAAICRSPCEVVLMERFVLRFPLE	N/A	N/A	N/A	N/A	XRE family transcriptional regulator
	A0A5J4T3L7	KAA6352080.1	termite_180_KAA6352080.1	Unclassified entries (no rank), unclassified sequences (no rank), metagenomes (no rank), organismal metagenomes (no rank)	MVWTFDLIEEVERVPETYLKQVENTDGLYEIRIQQGSDIFRIFCFFHRNNLIVLANGFQKKTQQIPKGEIDKALKIKKDMNQKTNNIMILEEFKERHYGKIRTPERDELEVGYENFKLGVLLQQARHEKGLTQEELAQRTGTTKSYISKIENGVKEVRLSTLQKIVELGLEGKLQLSIQL	N/A	N/A	N/A	N/A	HTH cro/C1-type domain-containing protein
	A0A2N0HLS0	PKB19865.1	Janthinobacterium_231_PKB19865.1	Bacteria (superkingdom), Pseudomonadota (phylum), Betaproteobacteria (class), Burkholderiales (order), Oxalobacteraceae (family), Janthinobacterium (genus), unclassified Janthinobacterium (no rank)	MMYEIRHYLTSSGRDLYTEWLKRQRDNTARVAIVRRVLRMMPGNFGDHKFCHDGVWELRIDVGAGYRIYYAIDGGQIILLLCGGDKRVATSARNRKISNTPVPAGTTGRREDMKEDVKQVMSKPPRDRSHDEAMAELYRDDPDLALELINNILADGDLGELLAVLRQLTRAFGGVPAVAQAAKLNPTQLYRTLSPDGNPSLSTLTAILDAMGLRLAVEPRQPERSFPAPAA	N/A	N/A	N/A	N/A
	A0A9W6MBA0	GLK07827.1	Streptosporangium_224_GLK07827.1	Bacteria (superkingdom), Terrabacteria group (no rank), Actinomycetota (phylum), Actinomycetes (class), Streptosporangiales (order), Streptosporangiaceae (family), Streptosporangium (genus)	MSWGTVELEPEVRKWLEGLPTASFARAAFYVELLAAEGPLLGEPYTKQLDGKLRELRFHLDEFAMRITYWIAPHRRIVLLTVFHKTRMRDEREVERARRAMRRCVELAHTVDEEEETGRRGRRDSMSEQGSWRELRDRRMVEPGAAEAYEATRLAYELGKTVRGMREGRSWSQNDLARAAGMTQSAVARFEAGGTIPTLPVLERLARALDADVEVRLTPRAPAA	N/A	N/A	N/A	N/A
	A0A6I1NAU9	MPQ58852.1	Duganella_215_MPQ58852.1	Bacteria (superkingdom), Pseudomonadota (phylum), Betaproteobacteria (class), Burkholderiales (order), Oxalobacteraceae (family), Telluria group (no rank), Duganella (genus), unclassified Duganella (no rank)	MNYDIQYYLNSNAVNVAGKWLRSLRDPIAKAKITKRISRFEHGNFGDHKPCREGVWEMRVDEGPGYRVYYAFSGRQIILLLCGGDKTTQDADINTAVSYGKIGKKGNKMTTKNRSSQPHDEVVADMLQADPAFRAALINEVMNDGEYGDMLILLRQLTLAEGGMKIIAQRTGLNETALYRLMSAEGNPSLKNFSKVLSALNLQLAVTAKHGGVAA	N/A	N/A	N/A	N/A
	A0A0F7CQC8	AKG46186.1	Streptomyces_228_AKG46186.1	Bacteria (superkingdom), Terrabacteria group (no rank), Actinomycetota (phylum), Actinomycetes (class), Kitasatosporales (order), Streptomycetaceae (family), Streptomyces (genus)	MAKRWDFELEPEVLEWVHALPPSQHRVVERQADRLADAPTALGDPYTRHLGGSLRELRFVLGNEPVRLTYWLAPGRRIVFLTVFRRARLREEDQIRRARQKQKECGTEHPRSRRSVIAWTRTDAGGGRGYHGSWRIPDEHRADPAYVEAGAAVALGQAVYDRRTQLGLSPAELAVRAGLSEADIECIEGGAIAPAVSSLRTLTTALDARLDLRIVSDMTTVEFITRAV	N/A	N/A	N/A	N/A
DUF4258-MqsA (YgiT)fusions
	E1YFQ1	CBX29395.1	uncultured_176_CBX29395.1	Bacteria (superkingdom), Thermodesulfobacteriota (phylum), Desulfobacteria (class), Desulfobacterales (order), Desulfobacteriaceae (family), Desulfobacterium (genus), environmental samples (no rank)	MFSKRYEISEHVVRFFTGEGVNIQEIEDAIVKGKIIEIRSNPLRGKSFLSVGGCGEKAIHVIFTETRVGIFLIVMAYYPSPLIWKDSENRLPRGENSVNDAHEKCFFCGEEIKSITVGNFDYRLEGQLYVIKDVPAGLCEGCGEKYVSVETAERISALIAKGENVGREDVLVFKFG	N/A	N/A	N/A	N/A	YgiT-type zinc finger domain protein
	A0A0F2ND54	KJR99069.1	Peptococcaceae_183_KJR99069.1	Bacteria (superkingdom), Terrabacteria group (no rank), Bacillota (phylum), Clostridia (class), Eubacteriales (order), Peptococcaceae (family), unclassified Peptococcaceae (no rank)	MEWFGCRVRESRYILSEHAMRSLVSGEVGVLDIEAALLAGNVLEERFNSMRGTSYLVCGESNGKPVHVKCAADKIGGLVVIFAYVPALPFWESPMRRSNIGGSNVIDSGGTCFFCGGAMTKITMGSFDYRREGQLCVIKKLPAILCQQCGEKYLEAEVGRKLNALIDEKKFSHTEQANVIDYE	N/A	N/A	N/A	N/A	YgiT-type zinc finger domain-containing protein
	A0A1V6F2E4	OQC07803.1	Candidatus_188_OQC07803.1	Bacteria (superkingdom), FCB group (no rank), Candidatus Hydrogenedentes (phylum), unclassified Candidatus Hydrogenedentes (no rank)	MQYDVDNIITIHWIKKCVLASEYLISKHAEDERKNDNLSLSDIESVLLNGDTIEHYSDTGRGPSCLVCGTVNHKPIHVVCGKNKHSWLIIITVYRPAWPKWNAPNRKEPVMEPYGDCIYCGGEVIERVQRVDYRLHGQLYILEGVPAGVCQQCGELFFTAEVARRMESVVVEATGPVETLPIPVIAVK	N/A	N/A	N/A	N/A	YgiT-type zinc finger domain protein
	D8F4D8	EFK09386.1	delta_190_EFK09386.1	Bacteria (superkingdom), delta/epsilon subdivisions (no rank), Deltaproteobacteria (class), unclassified Deltaproteobacteria (no rank)	MSEVDDALTLARDAIISGHYDVSEHVVRSITGGGINIREIEDAVIKGKVIEIRDNPMRGRSFLTVGGSLEKEIHVVFANQKSGLFLIVMAYYPSPLIWKDSENRLPEGENAVNDAHENCFFCGERIKDITVGNFDYRLEGKLFVVKDVPAGLCLGCGEKYVSAKTAKRIGELVAQDKDIGREDVLVFKFG	N/A	N/A	N/A	N/A	YgiT-type zinc finger domain protein
	A0A5K8A366	BBO86838.1	Desulfosarcina_192_BBO86838.1	Bacteria (superkingdom), Thermodesulfobacteriota (phylum), Desulfobacteria (class), Desulfobacterales (order), Desulfosarcinaceae (family), Desulfosarcina (genus), Desulfosarcina ovata (species)	MKFADPFKKIDWIAERVKKSQYLVSEHVMRFLTEGKIHITEIEDAILFGKILEIHKHPSRGGSYLILGFSGKKPVHVICAETQNSLIVILFAYIPSLPIWKNSYQRSQPGDKSMGDKRQVCFFCNGEIKQITVGNFDYRLEGQLYVIKNVPAGLCMQCGEKYISASSARKINDRIETSRYSGTEKVFVLEYK	N/A	N/A	N/A	N/A	YgiT-type zinc finger domain-containing protein
	A0A916J7M2	CAG4882128.1	Georgfuchsia_193_CAG4882128.1	Bacteria (superkingdom), Pseudomonadota (phylum), Betaproteobacteria (class), Nitrosomonadales (order), Sterolibacteriaceae (family), Georgfuchsia (genus)	MDCIEQSHEMAWFAQRVQESRYILSEHVIRSLMAGNIVTVADIETVLLTGRLLEEHHHATRGRSYLVVGKSRQKIFHVMCAGASNGWLIITFVYIPAPPIWRDALHRNPGGENIMTEPFSTCFFCGGEMKKITVGNFDYRLEGQLYVIKKVPAGLCQQCGEKYIEADVGRRMNDLIARKQFSRTEEVGVIDYQ	N/A	N/A	N/A	N/A	YgiT-type zinc finger protein
	Q5P696	CAI07165.1	Aromatoleum_194_CAI07165.1	Bacteria (superkingdom), Pseudomonadota (phylum), Betaproteobacteria (class), Rhodocyclales (order), Rhodocyclaceae (family), Aromatoleum (genus), Aromatoleum aromaticum (species)	MTHSGSGPDAAWIAAHAEASRYVLSEHVIRSLMAGRIEVAQIEAALRGGRIIEEHRHPERKTAYLLCALHDGRPVHAIAAPAADGWLVVTHAYVPAPPLWRTALHRSSGEPTMSDSITQCFFCGGAIKQVTVGNFDYRLEGRLYVIKKVPAGLCGQCGEKYVDAEVGRRLNALIVRQAFTGSETVGVIDYATAP	N/A	N/A	N/A	N/A	YgiT-type zinc finger domain-containing protein
	A0A661PR81	RLB68424.1	Deltaproteobacteria_200_RLB68424.1	Bacteria (superkingdom), Myxococcota (phylum), Myxococcia (class), unclassified Myxococcia (no rank)	MVRQSMETEKIQEFKEMEWFGRRVQKARYTLSEHVIRLLVTGEFSIHDIETVLMTGRVLEERRNSKRATSYLVYGESNRKPLHVVCAADVNHCLVVLFAYPPALPIWKSPTERNISGEDKMTKSIGTCFFCGGELVEITVGNYYYRYEGQMIVVKNLPAILCQQCQEKYINADVGKKLNSLIDRRAFSGTETADVINYES	N/A	N/A	N/A	N/A	YgiT-type zinc finger protein
	A0A1V4S1V8	OPX37818.1	Desulfobacteraceae_202_OPX37818.1	Bacteria (superkingdom), Thermodesulfobacteriota (phylum), Desulfobacteria (class), Desulfobacterales (order), Desulfobacteraceae (family), unclassified Desulfobacteraceae (no rank)	MTDLVDVPKIDWIRDRVKNSHYQISEHALRFLMLGKVSVKEIEDAILNGKIIEIHRHPQRGNSSLVLGYSGKKPVHVMCADGKDDSLEVLFAYVPSSPIWDDPKNRSQSGGKPMEEKSRRCFFCGGEIKGITVGNFDYRLEGKLYVIKKVPAELCVQCGEKYISADLCEKFYHPGTILIIKFFTQVQSFFFRGNRNERIVPV	N/A	N/A	N/A	N/A	YgiT-type zinc finger domain-containing protein
	A0A1H5T9C6	APR04258.1	Thauera_194_APR04258.1	Bacteria (superkingdom), Pseudomonadota (phylum), Betaproteobacteria (class), Rhodocyclales (order), Zoogloeaceae (family), Thauera (genus)	MTLPLPGGEAAWIAARADASRYVLSEHVIRSLMAGSIEAAQIEAALRGGRIIEEHRHRERDPAYLLCAVHDGKPVHAIAAPRADGWLVVTHAYVPAPPVWRTALHRSSGEPTMSDSITTCFFCGGAIKQVTVGNFDYRLEGRLYVIKKVPAGLCQQCGEKYVDAEVGRRLNTLIAQQAFTGSESVDVIDYATAP	N/A	N/A	N/A	N/A	YgiT-type zinc finger domain-containing protein
	I6LHU3	ABK15659.1	Azoarcus_194_ABK15659.1	Bacteria (superkingdom), Pseudomonadota (phylum), Betaproteobacteria (class), Rhodocyclales (order), Zoogloeaceae (family), Azoarcus (genus), unclassified Azoarcus (no rank)	MPLPAPGRETEWIAARAEASRYVLSEHVIRSLMAGSVNGAQIEAALRTGRIIEEHRHVERVPAYLLCAVHDGKAVHVIAAPQADGGLVVTHAYVPAPPLWRTALHRSEGIAAMSDPITTCYFCGGAIKQVTVGNFDYRLEGRLYVIKKVPAGLCQQCGEKYVDAKVGRRLDALIAQQAFTGSETVGVIDFAAAL	N/A	N/A	N/A	N/A
	K0ND38	CCK78670.1	Desulfobacula_192_CCK78670.1	Bacteria (superkingdom), Thermodesulfobacteriota (phylum), Desulfobacteria (class), Desulfobacterales (order), Desulfobacteraceae (family), Desulfobacula (genus), Desulfobacula toluolica (species)	MSKKLTLIMDWIKSRTKDRIYFNSEHMVRYLTRRTFSISEIETVLAEGSILETHSHPLRNDCYLVLAYPDNKPIHVMCTKDKDENLIVLYAYRPSEPTWKDERTRRQVKGQPMDENLRKCFFCNSDIEPITVGNFDFRWEGSLYVIKGVPAGLCVQCGEKYISAEASKKIVAKIEKKDFTGKDDVLVFEYEG	N/A	N/A	N/A	N/A	Conserved uncharacterized protein associated with anaerobic toluene degradation gene cluster
	A0A934GKJ8	MBI5920509.1	Betaproteobacteria_185_MBI5920509.1	Bacteria (superkingdom), Pseudomonadota (phylum), Betaproteobacteria (class), unclassified Betaproteobacteria (no rank)	MEWFAGRVRDARYVLSEHVVRTLMGGQVTVHDIELVLQGGRVLEEHQHATRGASYLVVGRNGGKFVHLVCADGGGGWLAVLFAYLPVPPIWANALRRSPRKEDENEMDEPYKTCYFCGGAMKQITVGNFDYRLEGKLYVIKRVPASLCQECGEKYIAADVGHRLNELIAAQAYTGSEQVGVIDYP	N/A	N/A	N/A	N/A	YgiT-type zinc finger protein
	A0A5C6EY07	TWU54008.1	Candidatus_151_TWU54008.1	Bacteria (superkingdom), PVC group (no rank), Planctomycetota (phylum), Candidatus Brocadiia (class), Candidatus Brocadiales (order), Candidatus Brocadiaceae (family), unclassified Candidatus Brocadiaceae (no rank)	MSRTDRTISTSEVHRVINNGGLIEDYQEDARRHSCLILGYGDSERVIHVVCSPKEDYLAIITAYLPDREQWEDNLKKEEKEMKCIYCQGEMVRKTAPFHIDRKGYHLLFDAIPAWVCNQCGEPYFEEAEVDAIQEVLRKIDQETEKLIVAN	N/A	N/A	N/A	N/A	YgiT-type zinc finger domain protein
	I0ILC1	BAM06070.1	Leptospirillum_151_BAM06070.1	Bacteria (superkingdom), Nitrospirota (phylum), Nitrospiria (class), Nitrospirales (order), Nitrospiraceae (family), Leptospirillum (genus), Leptospirillum sp. Group I (no rank), Leptospirillum ferrooxidans (species)	MFEKGISEEEVRTAIASGMTAAEYPDDHLYPSRLVLATGSRSFLVVIAEDTTTETCLIVTVYTLDLDLENKETIMNCVICKTGEMAPGYVTVTLARSGTVVIVKEVPGDVCQDCGEYYLDEPVAEKIYAQAEEAVKRNAEVEILRYVAYQS	N/A	N/A	N/A	N/A	YgiT-type zinc finger domain-containing protein
	A0A495VGG1	RKT46928.1	Thiocapsa_154_RKT46928.1	Bacteria (superkingdom), Pseudomonadota (phylum), Gammaproteobacteria (class), Chromatiales (order), Chromatiaceae (family), Thiocapsa (genus)	MITEDWIKQCATTDHDRYSRHADRERQNDDLTLAEIEQALVSGRILEQYPDTGRPCRRSSRIPTSELRAMSQHCAFCGHKHLTAKTTRYIHQQADELLIVDDVPCLACDYCGEQYFDAAVLKAIEAEHSAIVRHCKTPQAVKPVAVESFNALSG	N/A	N/A	N/A	N/A	YgiT-type zinc finger domain-containing protein
	A0A975BW52	QTA92866.1	Desulfonema_161_QTA92866.1	Bacteria (superkingdom), Thermodesulfobacteriota (phylum), Desulfobacteria (class), Desulfobacterales (order), Desulfococcaceae (family), Desulfonema (genus)	MTDTKKSPTIAWIRNKAENRQYHISEHVIRFLMARKLTIQETEDAISNGKIIEIHQNPMRGDSFLILGYSGEKLIHVMCARGKNDWLIILFAYVPSPPMWEDPENRSKLKGKDMVDRFGKCFFCGGEIKEITVGNFDYRLKGQLYVIKNVPAGLCLQCGEK	N/A	N/A	N/A	N/A	Zinc finger domain-containing protein, MqsA-type
ParE-like-Phd/YefM fusion
	A0A315AWX3	PUE13430.1	Limnohabitans_170_PUE13430.1	Bacteria (superkingdom), Pseudomonadota (phylum), Betaproteobacteria (class), Burkholderiales (order), Comamonadaceae (family), Limnohabitans (genus), unclassified Limnohabitans (no rank)	MLKVSASPSLNRVAKNCTPATKKCELKPSSPSTKPSNRRKKGDFAGVFVYKFKLNGQETLLSYELQPHKNTNRPKIHAQLTGQVSAMHVISYTDARNSLKAVIDQVIDDQAPTLIHRREGGNAVILSEEAFSSIQETLYLLSSPANARALLNSVAQLKAGKAKKRKLLDI	N/A	N/A	N/A	N/A			ParE-like_Phd/YefM
RelE/ParE-ParD TA fusion
	A0A0T7F876	CDZ31248.1	Neorhizobium_211_CDZ31248.1	Bacteria (superkingdom), Pseudomonadota (phylum), Alphaproteobacteria (class), Hyphomicrobiales (order), Rhizobiaceae (family), Rhizobium/Agrobacterium group (no rank), Neorhizobium (genus), Neorhizobium galegae (species)	MRIVFTRRYLRELASIGDYIGERNPRAAARVMHEIHSKTTRLLSDNPFIGRPGEIIGTRELVIVSTPYVVAYRVTENQVEVLFVQHGAQEWPDEVGQRNSAPCPIVIGLPANRNRPMRPNRSITISLPEDMAELIQKKVASGEFADESEVVAEGLRYLADHDAGIESWLRDEVVPALRAHDADPSRGRTIEETRKELEDYMRTKDRRSIGA	N/A	N/A	N/A	N/A
	A0A370R4N9	RDK97392.1	Enterobacillus_236_RDK97392.1	Bacteria (superkingdom), Pseudomonadota (phylum), Gammaproteobacteria (class), Enterobacterales (order), Hafniaceae (family), Enterobacillus (genus)	MMEIFWTMLASQDRKRIREYIAEQNLMVAIELDERIGYSASSLAGQPYKGRNGRVEGARELVIHPHFVLVYEVDSPWHMDETYVKVNGRWAYLYRAVDSRGRTVDFYLSSRRNSKAAYRFLGKILNNVKKWQIPRFINTDKAPAYGRALALLKREGRCPSDVEHRQIKYRNNVIECDHGKLKRIINATLGFKSMKTAYATIKGIEVMRALRKGQASAFYYGDPLGEMRLVSRVFEM	N/A	N/A	N/A	N/A
	A0A5B8KU46	QDY99111.1	Nitratireductor_206_QDY99111.1	Bacteria (superkingdom), Pseudomonadota (phylum), Alphaproteobacteria (class), Hyphomicrobiales (order), Phyllobacteriaceae (family), Nitratireductor (genus)	MKQVIILPGAAKALRKHRAEAARIVSKVEDYAREPASLAKNVKALTGSRTLRLRVGDYRVVFEETETEIIVTAIGPRGSVHEQREPTMNVRFFRDDEGREMAVLPRTELDALAQVASHAEAVADYRSGRLPGLSPAEALAFAQSSSPLAFWRKYRGLTQAALAGRAGISQNYLSDIENGKRSGPVELWVRFGKALDLPVEHLLEAE	N/A	N/A	N/A	N/A
Green color indicates eukaryotic origin
													gene context unusual: parD(72;-1)_ParE-like_Phd/YefM(170)_Txe/YoeB(87;+9)

## Sheet: 3 Novel_Anti-Phage Locus
Taxonomic lineage	Organism	Pfam_ID	PtuX InterP_ID	PtuX_GenBank_ID	PtuX_Genus_Length_GB_ID	PtuX_Seq	Comments	Gene Dist	Pfam_ID	PtuY InterP_ID	PtuY_GenBank_ID	PtuY_Genus_Length_GB_ID	PtuY_Seq	Comments	Gene Dist	Pfam_ID	PtuZ InterP_ID	PtuZ_GenBank_ID	PtuZ_Genus_Length_GB_ID	PtuZ_Seq	Comments
Bacteria; Pseudomonadota; Gammaproteobacteria; Enterobacterales; Enterobacteriaceae; Escherichia	Escherichia coli 155A		N/A	RQN67038.1	Escherichia_398_RQN67038.1	MSDFDRIEELAGEGVYSGVELEDEMSQDDNSDKEPFDTDSISITPKTVALDTVLRRIKNNTIKLAPDFQRSYVWDKKRKSQLIESMMLKIPLPMFYVSEDKNGVWEVVDGLQRLTTIKDFILGPDYDGKGFKLSGLEFWSTPYDGYDYFNLEKNDENIKIINNIMETELSFIIINPETPEKVKRNIFKRINTGGMRLSNQEIRHALYQGRASILLKSMVENDVYNDVVGRTVKDDRMAGRELILRYLAFTLFGYNNYYGDMDDFLSNTMKALNNEKIKELPLIDIPEDDVIINTFELGLHRTYEIFGEHSFRKSLPGDTRKTPVNKSLFELWLYLLTRAKKDSYDEIILKKDILLNEYKDLLQNYEFMNSISRHGAGVQGAKFRKDCLLDLLKRVINA		-7	PF13304_N_DUF3696_C	N/A	RQN67039.1	Escherichia_355_RQN67039.1	MLDELVLKSFKSFIYSKLELSNITVLTGLNSSGKSSVLQAIRMCKLVDKDHSPYIQGFGGFTDLKSKLTSQQKPVQILLSSKEMKNYLYLSLRENINKHRTRIDRFSVEYISADRHGPCVTLPIMPQDIDDITVGEKGEYFADYYSKFESVIIPEKLRHANSTGNTLKHQINHWMGEISPGVDLNFSVTKEQDISHLGVNGFRATNTGFGISYSLPIVLSALVMSSEAPLDSFKQSKMKAWHSNKNKILIIENPEAHLHPKGQTALGLLLAIASSCGVQIIVETHSDHFIDGVRLAVKNVGATLAQKSIIYYFTREKDKDTKIEKIRIKEDGKLTSWPEGFFDQSTINLSKLAKK	P-loop_ATPase/DUF3696	2	PF06769	N/A	RQN67040.1	Escherichia_302_RQN67040.1	MNIINYLDERWVVELCANIQDNSKELECFLELAEAVKKNCGRSSLSLTSNIWIIKCGHDNLCDILYGPLTQDPDLRDYLLRLARIIDEADSYEIGKPETHAYNSEAHAALHHNKAGGLLYKENEELPWWDDSSMILIDCQDKILSLFRKLPIYHNMGLDEFDSYLEKCFPNIYFLDDARDFSKTDISEKNDTKLSVIIKHLSYLNDHAQYDYLIDPEQFEQKALSHGVELSRESSSTKRNQDAVKERTKKINEEALFFELHTKLSREKGRIHFHIGSSLSEKINKLSEGRLIVGIVCKHLST	PIN'-BECR-Fold (YoeB, gb49, others?)
Bacteria (superkingdom), FCB group (no rank), Bacteroidota/Chlorobiota group (no rank), Bacteroidota (phylum), Bacteroidia (class), Bacteroidales (order), Rikenellaceae (family), Mucinivorans (genus)	Mucinivorans hirudinis	PF03235	A0A060RAH4	CDN32597.1	Mucinivorans_454_CDN32597.1	MIELKLNTGEDVFLTPINNNQCLYELVDSENKIQMALKLVGSHLEVVDFMNIDPRQTDLSGKLDMLAVQIVESEQSGIENNEFESKPEITPYDPELIKVHQKQFSIKFIEEMIDNKDIDFTPDFQRHFVWNSVQKSKLIESLLLRIPLPMFYLAEDTEGRLTIVDGLQRLTTIKEFMNNEFPLKHLEYLDEGVKGRYYKTDESKGQKGIDPKYYRWFNMTQFAVNVIDPASPFKVKYDIFRRINTGGRPLKNQEIRNCLASRYLRNLLNEMTALSEFKSATDKSVKPDRMEDQEVALRFIIFYDAYKKDSTLKSSYHGYMEAFLDDATETYFTIDSVTHERVIKLFTNAMKNAEYLFDSKYAFRKVKNEHIGDDTRKQLFNKALFVAWSVLLADIPYEV…	DUF262/GmrSD/SspE/BrxU	-4	PF13304_N_DUF3696_C	A0A060RAC8	CDN32596.1	Mucinivorans_393_CDN32596.1	MIKFNIKNFKCFYNASININGLTLLAGANGYGKSSVIQALLLFRATIEHNAKWLVDKYSGSIDYNLNIELNHSYCLSLGRSNDITPTNVGLKSELQLEMVEKNNMFRLSYPLDDSRSLLWIKIGDEKNRNQQGDYRTLPLFEKEWYYLNAERIGPRIAQKVKSHDYPNVGWQGEYTAQILDEYGFKNELKTEILVENERLFDINDTNKQLLKQTQDWMQYLMPGITIDARQDMQTQTAQILVGNSYTNGKKVIATNIGFGISYVLPIVVTGLIARKGTIMIVENPEAHLHPSAQSRIGQFLARIAQSGVKVIVETHSDHVINGIQIATAQGKINNELVSINHFSERDTSSEFPQPKIEEISITKKGELTNWPKGFFDQTQIDFAELFRLRHNE	P-loop_ATPase/DUF3696	-8	PF06769	A0A060RAD4	CDN32595.1	Mucinivorans_233_CDN32595.1	MNKKYFLHTTSLLVADFAIYKNGLEKLNYASSKNDKYDTILKHESIYLNPLYLELLSAEYSEVNSVLKYIEQCSPNEIDIVNDTEFEKYYPLENVGFMGVDFSSSSDIDPLRQITNCELCTRAKNVFYKKTLINGDKQHIKMCVRNLYTEYTFEASALEDIEYWQNSDKTILSRVIELIDDIKANPFTGGLGQTEVLRHQNGVASKRINHVDRVTYSLNQGKGIIHRCRSHYE	PIN'-BECR-Fold (YoeB, gb49, others?)
Bacteria (eubacteria) > FCB group > Bacteroidota/Chlorobiota group > Bacteroidota > Bacteroidia > Bacteroidales > Bacteroidaceae > Bacteroides	Bacteroides ovatus	PF03235	A0A6A1XJJ6	KAB1323967.1	Bacteroides_446_KAB1323967.1	MPSIELQNGSEILSLTLRKADDNELYELVDSSKKCYLKFKIKGTDYEIKSHKSPINIEDEDFNSKLDLLVLDIIEQEQSGTEFETDEDIINPYNPDDIKVSPKQFSLKLIKEMVDSKDLDLNPDFQRHMVWDAKRRSRLIESILLRIPLPMFYFSEDKEGKLAVIDGLQRISAINDFMNNKFALKDLEYLQDNCEGKYYKTLEPKYIRWFNLTQIFGNVIDPSSPYKVKYDIFKRINTGGKPLNNQEIRNCLASQGLRETLKQMVSLKEFKKATDNGIKPTRMDDEEVALRFILFRRLMTEDKKIDKYNGYMDASLNELTEKLQLESTDNLSIYITKFSIAMNNAEYLFGSKYAFRKVKIKDIQPNAWKQLINKALFVSCSVLLADYDPEKVRRLNKKE…	DUF262/GmrSD/SspE/BrxU	1	PF13304_N_DUF3696_C	A0A6A1XH11	KAB1323966.1	Bacteroides_377_KAB1323966.1	MENLIIKNFKCFRDANIPLNQLTIFAGANGYGKSSAIQALLYLRRTIEHCAKWNDSIYTYVESNGLNVQLNDAYCLSLGDSSQVLSQDSTENFIILGLYDNKKKFHVKYEVEDSKLHLTPIEVINQRNKDSKIFIQEFYYLNAERIGPRIKQEIKFYDFPNTGFQGEQTAQLLGDTSFNYLFKVDEKRKFPQIESARLEQQVNAWLNDLMPEVKVTASYDTATLSAQIRVNNFFTKNNAVIAPNIGFGISYVLPIIVTGLIAKQGSYMIVENPEAHLHPSAQSKIGRFLAMVANAGVQVIVETHSDHVINGMQLAAIKNEINPEHIVINFFNQTESSQQPELESIAINTKGELSSWPKGFFDQTQLDFAELFKLRRG	P-loop_ATPase/DUF3697	-4	PF06769	A0A6A1XFI0	KAB1323965.1	Bacteroides_230_KAB1323965.1	MNNFFLLNEAIDLNDYKQFKEGVSELMIIEKEDNDNFLKHNSVWETPVITNNLFSTSGQEENAIILFIEQIKTIDGYLNNQDVFNKKFPDELNAFLGIDFTKTSVCEKVQITNPKKFCDAKRHYYIHLKCNGDKNKIKHCLQQLYGKYQFEEKAIDDINYFNQTNNLLYERIHDLLTDIKEHPYQGGIGKTEVLKQQGGIASKRINDEHRLTYQIKNNMIIILTCKGHYN
Bacteria; Planctomycetota; Planctomycetia; Planctomycetales; Planctomycetaceae	Planctomycetaceae bacterium		N/A	MDR0610049.1	Planctomycetaceae_450_MDR0610049.1	MTTKEKGEEQTFVLLRIDSENELPLFRLAPADNIETEYLRLKIENNRFKIDKSSGKIDEPQISIQSKLDSLYLDWIQSEQSGIEENEVNVFEEKPFNAELIRVDTKSLSLRQVYDMINDGDINLSPDFQRHFVWDLKRQSLLIESVLLRIPLPIFYFAQDKEGKISVIDGLQRLTAIRNFMNNTLRIRHLEYLTNCEGKCYNELEQRYIRWLNMTQITANIIDPSAPASVKYDIFRRINTGGKPLTLQEIRNCLAAPKVREVLNKMINQPSFKETMDGSITDSRMEAQELALRFILFHQFYEKDKTLSEYNGKIETALDGLTSELSKNSVQQDELEHYIQLFDQTLRNAQHLFGVYAFRKCKLDHLKPNSKKQLINKALFVCWTVLLSHYETKKIFRFD…	DUF262/GmrSD/SspE/BrxU	-4	PF13304_N_DUF3696_C	N/A	MDR0610050.1	Planctomycetaceae_377_MDR0610050.1	MKFTIKNFKCFVDTQIPLNRLTVLTGVNGAGKSSFIQSILLFRQLADFAKDTPKGYVPDNSIHLNGQYLLSLGDSSCILSNNASDNNISFAFLDNKTNKILCYAQFVADNLIPTLALPVISEKSMVNNQECPICHKAFYYLNAERLGPRIRQELKYFSYPHAGWQGEYTAQLVNLDNGFHKIEESRKFPNSQNPTQLAFQINDWLDFLIPGTRIFATHDSNTLASQIRVENSLTLQHPALATNMGFGISYVLPILATGLIAEAGSMFLVENPEAHLHPSAQARIGMFLAMVAQTGVHVVVETHSDHVINGIQLAIVKQTIQHELVTVNFFEQIKQSEQPKITTIPFSEKGELECWPSGFFDQSQRDLAELFNARRSL	P-loop_ATPase/DUF3698	-4	PF06769	N/A	MDR0610051.1	Planctomycetaceae_242_MDR0610051.1	MINCFLHNESLNVDTSDLFIGGIFRLNTIVLNANDSIYHALWKNNDIYNFQTSSGLSIHNLYNEKELTQYVGVFYKIIEMLGTRNENPCNETELDELFPNDHNGFLGFDFSRTNVSQPRRISTEDEYNEFTRVALIDHKVSDIDEQQKLLQILYPKYHFENQAIKDIFYWNTHNDRNLYSRLHEILMDILECPFVTGGRFKTEVLTGQSGTASKRLTQSDRVTYWLQDNKIIVLRCKGHYEN
Bacteria; Bacteroidota; Bacteroidia; Bacteroidales; Tannerellaceae.	Tannerellaceae bacterium		N/A	MDR3128991.1	Tannerellaceae_450_MDR3128991.1	MEVEVKIDGKVTLLTFQKDTDINIEDGYCLVDDFGCCLLKIVLRGRKFEIIEKNNTLSDTEEELEAKLDQLVLSVIEQEQLGTDNTEHKDTGRENPYNPDDIKVSAKQFSIKLIKEMVDSEDIVLSPDFQRHLVWDNRQRSRLIESILLRIPLPMFYFSEDKDGKLSVVDGLQRITAISDFMDDKFPLKGLEYLEKSCEGKRYTTLEPKYARWFKLTQISGNVIDPSSPYGVKYDIFRRINTGGKPLNNQEIRNCLAGEALRDILNKMVKLEEFKRATDKSIKSTRMEDSEMALRFILFRDLMTSEGNINRYDSYMDASLDALTERLRKSTINDLEHHVEAFSRAMYNAEYLFESKYAFRKVRTKDLKRDASKQLINKALFVSWSVLLADYDPERVKRK…	DUF262/GmrSD/SspE/BrxU	4	PF13304_N_DUF3696_C	N/A	MDR3128992.1	Tannerellaceae_376_MDR3128992.1	MENLLINNFKCFKDIHIPLNKLTVFTGANGNGKSTAIQAMLYLRHTIERCAVWNDVYTYQKLNSLKVGLNDGYCLVLGNSSQVLRQDSGEAIILLGICDKDRRFSIKYQVNQDDEISLTPIEVENDWESSKLFAREFYYLNAERLGPRIKQDIKFYGFPATGFQGELTAQLLGDASFNYSFKVDEKRRFWEESSPRLLQQVNAWLDFLMPGVSVSASYSVDTLSAQILLSNSLTRSFPVIAPNIGFGISYVLPILVTGLIAKEGCFMIVENPEAHLHPSAQSKIGQFLSTVANAGVRVIIETHSDYVINGIQISSAKREIQPENVIINFFNQAEISNQPDLKTISINEKGELSSWPKGFFDQTQVAFSELLKIRKG	P-loop_ATPase/DUF3699	-4	PF06769	N/A	MDR3128993.1	Tannerellaceae_234_MDR3128993.1	MSNYFLLNEAINTEDYVSFEKGILDLLPISEEKEDGDNIWRHESIYELTIVLELYTSHWEKQNTTTLLKFIEQMSSLNNYIASSEEFDCIFPGEHNAFLGIDFSNTIIEEKRQIKGVDSFRSVRQYYYINLSCKGDEKKMRDCLRKLYGKKYEFAQRAIEEMTYWNEKNQQIYKRVHKLLDDIKLSPLEGEIGKAEILKGRGTRSKRIDQEHRIEYYLEKNTVHVLACRGHYTD
Bacteria; Bacteroidota; Bacteroidia; Bacteroidales; Tannerellaceae.	Tannerellaceae bacterium		N/A	MDR2117922.1	Tannerellaceae_445_MDR2117922.1	MVAELKINDEAVLLGLRKEADNEDCYSLTDESGRRLVEIRMTGREYEITFRDKAVTSTEEELKARLDQLVLDIIESEQSGTDLTEQDSERIANPYNPDDIKVSSKQFSIKLIKEMADSGDLILNPDFQRHFVWDGRRRSLLIESVLLRIPLPMFYFSEDREGKLTVIDGLQRLTAITDFMNNRFPLKHLEYLQDSCEGKYYRTLEPKYARWFNMTQLSGSVIDPSSPFKVKYDIFRRINTGGKPLNNQEIRNCLAGDGLRQTLRAMASLPEFKKATDGSIQSIRMEDVEMALRFILFRRLNGKTDEYTGYMDQSLDSLTETLQKSAMSDLAQYVKEFSTAMRNADYLFGSRYAFRKVRLKDIEPKAYKQLINKALFISWSVLLADYETERVQEQNGERS…	DUF262/GmrSD/SspE/BrxU	5	PF13304_N_DUF3696_C	N/A	MDR2117923.1	Tannerellaceae_378_MDR2117923.1	MENLIIRNFKCFSNMPVLLNTLTVFAGANGNGKSTAIQALLYLRRTIEDCARWNDGYYVYQKPNGMNVGLNGAYCLALGNSSQILTRDSEDNTVLLGLDEGDRRFRVTYQVKDDELFLTPVEVENGLDAASSGLFAREFYYLNAERIGPRIKQDIAFYDFPNTGFQGEMTAQLLGDTSFNYSFKVNSKRKFGEEESPRLQQQLNAWLNYLIPGVAVSASYHIDTLSAQIRLNNPFTKNDPVIAPNIGFGISYVLPVLVTGLIAREGSFMIVENPEAHLHPSAQSKIGRFLAKVANTGVKIIVETHSDHVINGIQVAVAQKEINPEFVTVNFFNQTESSGQPDLKSISVNGKGELSSWPKGFFDQTQIDFAELFKIRKQ	P-loop_ATPase/DUF3700	-4	PF06769	N/A	MDR2117924.1	Tannerellaceae_232_MDR2117924.1	MSNYFLLNEAVNTGNYPSFREGMLPLIPIEKEEEDQFLRHDSLWELEIIIELFSSCEWTQDEQALSKFIEQMTPSGDYISNSRVFDCLYPEQLNAFLGIDFSKTAVEVERQITDSGSFRASKHHYYATLSCNGDRNKMKDCLKHLYGNDYMFHSEAIDDMTYWNRENPSLYARIHELLKDIKAHPFQGGTGKTEVLKRQEGIASKRINREHRIKFRLVRNVIHIFACKGHYN
Bacteria; Bacteroidota; Bacteroidia	Bacteroidia		N/A	WP_217723450.1	Bacteroidales_456_WP_217723450.1	MIELKLITGEERLLTPVKNSNGQYELVDSTNTIQMVVVLKNTHIEVIDKRNIDIEAYDKEDLSSRFDLLAVEIIENEQSGIEHNEYDDRIEVTPYNPELIKVHQKQFSIKFIDEMIENGDIDFTPDFQRHFVWNSIQKSKLIESLLLRIPLPLFYFAEDSEGRLTIVDGLQRLTTIKEFMRNEFPLKNLEYLDDGVKGRYYKTNLEKGQQGIDPKYYRWFNMTQFAVNVIDPSSPFKVKYDIFRRINTGGRPLKNQEIRNCLASISLRKLLNEMITLDEFKSATNSSVKPDRMEDQEVALRFITFYDAFKKDASLQTSYSGYMESTLDDATECYYKVHDDTHKKYVDLFRNAMKNAEYLFGSRYAFRKVRTEHIGEARKQLFNKALFVAWASQLAEIPY…	DUF262/GmrSD/SspE/BrxU	-4	PF13304_N_DUF3696_C	N/A	WP_217723448.1	Bacteroidales_396_WP_217723448.1	MIRFGIKNFKCFYDASININQLTVLAGANGFGKSSVIQALLFLRRTIEHCAKWDGRKYTAEIDCNLNVELNGAYCLSLGMSNNIIPMEADIKSVLTLQLQSGNDRIGLSYHLNDEKTFLWLNLSENKIEMEGEVEKLPIFNQAFYYLNAERIGPRIAQKIKFHDYPNVGWQGEYTAQILSEYGDKAGEVDSNIVIDKERRFDKNEDSNGALLQQTQLWMQYLMPEVSVSGRIDHKMQCAQIIVENHYTKGDPVVATNIGFGISYVLPIIVTGLIAKPDTIMVVENPEAHLHPSAQSKIGQFLAVIAQSGVNVIVETHSDHVINGIQIATAKHIISKEHVSINFFSQDEINKENRQPSISEITINEKGELSRWPKGFFDQTQLDYVTLLDLRRGNDK	P-loop_ATPase/DUF3701	-11	PF06769	N/A	WP_217723447.1	Bacteroidia_234_WP_217723447.1	MTNNYFLHTESLKAKSFEDYQTGMGKLIEIKFRCNQDEHILKHENIYYHDHYLSLCKSGNNEAITAIMQYIEQCESYKSDITNDIIFEQEFPTYNVGFMGIDFSSIEDIDKKRQIIDIDSYEGCKMHYHRKLLAKCDNNKVIYYLSCLFPDYKFEKDAIDDIIYWKNANLSFVADILDLLQDVKEHPFIGGKGKTEVLKNKEGVASKHINDEHRLQYSLKNGQINICRCRGHYV
Bacteria; Bacteroidota; Bacteroidia; Bacteroidales; Barnesiellaceae; Barnesiella	Barnesiella intestinihominis		N/A	WP_195329755.1	Barnesiella_456_WP_195329755.1	MIELKLTTGEEQLLTPIKNDKGQYELVDSTNTVQMVVILKDAHIDIINKGNVDVDAYDQQDLSSRFDLLAVEILEKEQSGVEQNEYDEKVEITPYDPELIKVHQKQFSIKFIDEMIENGDIDFTPDFQRHFVWNSIQKSKLIESLLLRIPLPLFYFAEDYEGRLTIVDGLQRLTTIKEFMRNEFPLKNLEYLDEGVKGRYYKTNLEKGQQGIDPKYYRWFNMTQFAVNVIDPSSPFKVKYDIFRRINTGGRPLKNQEIRNCLSSISLRKLLNEMIALNEFKRATSSSVKPDRMEDQEVALRFITFYDAFKQDASLQTSYSGYMENTLDEATEHYYKISENTHKKYLELFRNAMKNAEYLFGSRYAFRKVRKEHIGDARKQLFNKALFVAWATQLAEIPY…	DUF262/GmrSD/SspE/BrxU	-4	PF13304_N_DUF3696_C	N/A	WP_195329757.1	Barnesiella_402_WP_195329757.1	MIRFNIKNFKCFYDTSININRLTILAGANGFGKSSVIQALLFMRRTIEHCAKWDGRKYTAEIDCNLNVELNGAYCLSLGMSNNIIPIEADMKSMLTLQFQSGKDGIGFSYELNDEKTFLWLNLSEDKIDIQGNVENLPIFNQAFYYLNAERIGPRVAQKIKFHDYPNVGWQGEYTAQILSEYGDKTGKIYSNNIVVDEARRFDIKEDSNGSLLRQTQLWLQYLMPEVSVSGRIDHQMQCAQIIVENRYTKGDPVIATNIGFGISYVLPIIVTGLIAKPGTIMIVENPEAHLHPSAQSKIGQFLAVIALSGVNVIVETHSDHVINGIQIATARRTISKEYVTINFFSKGENQQAENQTKNRQPIITEITINEKGELSRWPKGFFDQTQIDYVKLLDLRRR…	P-loop_ATPase/DUF3702	-11	PF06769	N/A	WP_271707239.1	Barnesiella_233_WP_271707239.1	MTNNYFLHTKSLEVKSFEDYKTGMSKLIEIKYKCTPDEYIYRHDNVYYQAHYTSLCGSENSEAITAIMQYIEQCKPYKVDITSDTVFEHEFPSYNVGFMGIDFSSIEDIKKERQISDIISYQECKCLYHKNSLEKNHKIEVPYHLACLFPDYEFEKDAIDDIIYWKDYNSYFITPILDLLLDVKVHPFTGGKGKTEVLTKQAGVASKRINDEHRLIYSLKDGKIKIYRCRGHY	Pin'-BECR-Fold (YoeB, gb49, others?)
Bacteria; Pseudomonadota; Alphaproteobacteria	Alphaproteobacteria bacterium		N/A	MBQ2883846.1	Alpha_455_MBQ2883846.1	MIELKSNSGTDVILSPINKRDNIYELVDMNNQVHLVVELNNSSFKVVDNIDISEPANDLEEKLNILAISILEEMQSEVEQNEFNFEYSISPYNPDEIRVHQKQFSIKFIQEMIENQDIDFTPDFQRNFVWNSVQKSKLIESLLLRIPLPIFYFAEDLEGRLTIVDGLQRLTTIKEFMNNEFPLTHLEYLEEGVKGRYYKSDSKTGKIGIDPKYYRWFNMTQFAVNVIDPSSPYKVKYDIFRRINTGGRPLRNQEIRNCLSSPKLRILLKKMSKLPEFLLATNKSVKDTRMEDKEISLRFIAFYDAYFPERSLKSSYDGYMEAFLDAATDAYSKISEEATEKYIRLFSNAMKNAHYLLGSKYAFRKIKREHISDGSRQQLFNKALFVAWAVLLSELPNEI…	DUF262/GmrSD/SspE/BrxU	-7	PF13304_N_DUF3696_C	N/A	MBQ2883845.1	Alpha_385_MBQ2883845.1	MLRLSISNFKCFYDKTLEIKNLTVLAGANGNGKSSIIQSILFLRRTIEHCSYCDDTGYSGRLEINRNVELNGSYCLALGTSKNIIPVDAELGSKMILSICGDNSKISVVYNHDDENNGLWIQPVESELEGNVNNLPILKKEFYYLNAERLGPRIAQRIISHDYPNVGCQGEYCAQILNTYGSIRDFEVEESKLFVNDDKISRSLLKQVQLWLQFLMPDVVVDSVIDNDMLSAQIIVRNGYTMGEHVIATNVGFGISYVLPIIITGLLAKKDSLMIVENPEAHLHPSAQSRIAQFLSKIANSGVYVVVETHSDHFISGVQISSLKQDINHENVNLVYLDKPIGSKEPHLKEISINERGELSEWPIGFFDQTQQDYRDLLILRRKNG	P-loop_ATPase/DUF3703	-8	PF06769	N/A	MBQ2883844.1	Alpha_233_MBQ2883844.1	MDKRYYFLHTKSLDIKDYDKYKIGLQKLLVAQSFLSDLEIVAKHDSVWYHECFCKLCCDNNETSGLIKFLDQCKSLDTDIQNDEEFELLYPKINVGFWGVDFSDIDDIVDERKVICDSSLSVCQSYYLKKRIEDCNKEQLEGYLSELYPRYHFNDGAIDDIDFWRGNNKDVLDRLHTLLADIPEHPFTGGKGKTEVLKYDSSKSSKRLTYADRLTYSYNTNVITVFSCRTHYQ	Pin'-BECR-Fold (YoeB, gb49, others?)
Bacteria; Bacteroidota; Bacteroidia; Bacteroidales	Bacteroidales bacterium		N/A	MBQ6769904.1	Bacteroidales_456_MBQ6769904.1	MASIELLLKSGENKVLLAATENREDYYLVDSEGNRHMTVKLDGVRFKIVDDGDVIEQSDILNEKLDNLALKVADENQTEIDENEFTEAQEITPYNPDDIRVHQKQFSIKFIEEMIENGDIDFTPDFQRNFVWNSIQKSKLIESLLLRIPLPIFYFAEDKEGRLTIVDGLQRLTTIKEFMNNEFPLNYLEYLNEGVRGRYYKSNPEKKQVGIDAKYYRWFNMSQFAVNVIDPSSPYKVKYDIFRRINTGGRPLNNQEIRNCLSSKKLRALLLDMTALDVFKEATNGSVKNTRMADREVALRFISFYDAYKKDATLKTSYDGYMEYFLDTTTEDYFNVTEDRSRSLLELFENAMKNAVLLFGGRNAFRKLKYENGVVDSWKQLFNKALFVAWSVQLADIPH…	DUF262/GmrSD/SspE/BrxU	-4	PF13304_N_DUF3696_C	N/A	MBQ6769905.1	Bacteroidales_375_MBQ6769905.1	MINFHIENFKCYYNTDIPINYLTVLAGANGNGKSTAIQALLMMRNTYDMRMEEYADANIELNGPYCLSLGTTLDVIPVEAERNSKMVLSLSENNKFLASYTYPLSDEHAELSLRLSEQRCLGDKEEMLLFKNAFYYLNAERIGPRISQGIKMHKYANVGWQGEYCAQILAENSSVRVFAVDKERAYDTEKSLDLLTQTQLWMQKLFPGIIINSEINSKSLTAQISITHNYTSSGASVLSTNVGFGVSYVLPLIITGLIAEKGTMMIVENPEAHLHPSAQTSIAEFLAKIAQTGVYVVVETHSDHFINGIQIAVAEKQLAPQRVVIDYVNQIKETHRPEIKPITLSEKAELSEWPDGFFNQTQKNYARLFNLRMNG	P-loop_ATPase/DUF3704	-8	PF06769	N/A	MBQ6769906.1	Bacteroidales_232_MBQ6769906.1	MDSYYFLHTRSLCNIDYCTYKAGLTVLNSLTLEMQEEEKRLKNEAVYKNPLYVQLFDDYAETAAIIQFIEQCASIDTDIVNDAMFQTKYPNKSAGFWGVSFVGISGIASNRMVVDSASLKECRKCFLDNCIKHGNDKDLPVILLNRFPAFSFTKEAQDDLLWWKHNAKGLLGTVIDLLDDIPFHPFTGGLGKTEVLKNRTPSTSSKRITHEDRLTYSYGTITTIQRCKEHYK	Pin'-BECR-Fold (YoeB, gb49, others?)
Bacteria; Bacteroidota; Bacteroidia; Bacteroidales; Tannerellaceae	Tannerellaceae bacterium		N/A	MDR1556558.1	Tannerellaceae_445_MDR1556558.1	MCVELNIKDEVVSLGLRKDADKEDTYHLVDESDRLHVEIKLSGREFEITYRDEAITNTEEELKAKLDQLVLDIIESEQSGTELTEQNNGRVINPYNPDDIKVSSKQFSIKLIKEMADNADLILNPDFQRHTVWDRRRRSLLIESILLRIPLPMFYFSEDKEGKLTVIDGLQRLTAINDFMDNKFPLKNLEYLQDSCEGKYYRTLEPKYARWFNLTQLSGNVIDPSSPYKVKYDIFRRINTGGKPLNNQEIRNCLAGKGLRQTLRNMASLQEFKKATDGSIQSIRMEDEEMALRFILFRRLNKKTEEYTGYMDLSLDKLTEDLQKSATDDLAHYIKEFSIAMNNADYLFGSRYAFRKVRLKDTEPKAYKQLINKALFVSWSVLLADYETERMQKKNKKAS…	DUF262/GmrSD/SspE/BrxU	6	PF13304_N_DUF3696_C	N/A	MDR1556559.1	Tannerellaceae_377_MDR1556559.1	MENLIIRNFKCFNDISVPLNTLSVFAGANGNGKSTALQALLYLRQTIEYCAQRNNEMYVYQEPNGMNVGLNDTYCLALGNTNQVLTRDSEENAILLGLYEDDRKFHVRYQVNDNELFLTPVEVMNQRNGVSALFNREFYYLNAERMGPRIKQDIKFCDFPSTGFQGELTAQLLGDTNFNYSFKVENKRKYPEEDSPRLPQQINAWLSYLMPGVSVSASCNIETLSAQIRVNNSYTKNDPVIAPNIGFGITYVLPVLVTGLIAKPGCFMIVENPEAHLHPSAQSKIGRFLAMVANTGVKLIIETHSDHVVNGIQIAAAKGEINPSSVIVNFFNQTETSNQPELESISVNEKGELSSWPKGFFDQTQIDFVELFKIRKQ	P-loop_ATPase/DUF3705	-4	PF06769	N/A	MDR1556560.1	Tannerellaceae_233_MDR1556560.1	MNNYFLLNEAINAKDYPSFKEGMLSVAAIEKEEEDTFRRHDSVWKLKIIEVFFNKSNDWTQEDVVLSKFIEQMNPSDDYISGSDSFDRLYPGRLNAFLGIDFSKTAIETERQVTDSRSFRASKRYYYAKLPCNGDKDKIRYCLKQLYGKDYTFSHEAIDDITYWNQKNPSLYAKIHELLIDIGKHPFQGGMGKTEVLKSQEGIASKRINGEHRITYRLEKNVIRIFTCKGHYN	Pin'-BECR-Fold (YoeB, gb49, others?)
Bacteria; Bacteroidota; Bacteroidia	Bacteroidia bacterium		N/A	GHU78595.1	Bacteroidia_449_GHU78595.1	MSPIELRINDDILLLTPVPDENNEELYYLQDDSGESWLKMELKGREFKIIDQNKAVNSSQDEINAKLGQLVLDIIESEQSGTENTEFNNNEENEPYNPDDIKVSSKSFSTRFIKEMIADGSLELTPDFQRHLVWDQRQRSRLIESILLKIPLPVFYFSEDTEGKLTVIDGLQRLSAINDFMNNKFQLKGLEYLRDNCEGKSYETLELKYIRWFNQTQLIGNVIDPSSPYKVKYDIFKRINTGGEPLKNQEIRNCLTGKALRETLQEMVSLPEFKKATDYSISPVRMADEEMALRFILFRLFKSGEKGIEEYNGYMDSWLDELTDIYRKATKGDLQYYIADFSTAMKNADYLFGGKYAFRKIRIKDIRQNAPKQLINKALFVSWSVLLADYEFERIIIKN…	DUF262/GmrSD/SspE/BrxU	4	PF13304_N_DUF3696_C	N/A	GHU78597.1	Bacteroidia_377_GHU78597.1	MENLFIQNFKCFRDIKIPINQLTVFAGANGNGKSTAIQALLYLRRTIEHCAKWNNEIYIYTESNGLNVELNESYCLSLGNSNQVLCQDSADNAILLGIHSNGKKFHVEYQVEADKLYLTPSKVENQLNTDSKLFIQEFYYLNAERMGPRIKQDIKFYDFPNAGFQGELTAQLLGDTNFIYSFKIDNQRKFPQVESALLEQQVNAWLNDLIPGVKVEASYDPNTLAAQVRLNNYFTKNDPVIAPNIGFGISYVLPIIVTGLIAQGGSYMIVENPEAHLHPSAQSKIGRFLAMVANAGVKVIVETHSDHVISGIQIACAKKEITPESVTINFFNQTKKSNQPELESISVNSKGELSSWPKGFFDQTQIDFAELFKLRKQ	P-loop_ATPase/DUF3706	-4	PF06769	N/A	GHU78598.1	Bacteroidia_231_GHU78598.1	MNNFFLLNEAIDLSDYNQFKTGMLELNTIETSDDDCLLKHESVWTLKIIMNNLFSHNGQEEQVVIKFIEQIRKSDAYFSSCDKFDQSYPDKLNAFIGIDFSITGIDMEKQITENTSFHRTKRNYYSKHLRCRGDKNKIINCLSYLYQNYKFEDGAINDVTYWNQYDPVLYSKLHELLIDIPDNPFQGGIGKTEVLKNQGGIASKRLNDEHRITYQLEKDNIRIIRCKEHYG	Pin'-BECR-Fold (YoeB, gb49, others?)
Bacteria; Bacteroidota; Bacteroidia; Bacteroidales; Prevotellaceae; Prevotella	Prevotella		N/A	MDR3057086.1	Prevotella_446_MDR3057086.1	MYIELRTNKDGIFLTPVKDAERENVYRLIDESGHSWVEFELANREFKIIHKDEALMSTPNELTAKLDQLIVDIIESEQSGTESTESDFIKGGNPYNPDDIKVSSKQFSIKLIKEMIDSDDIELNPDFQRHFVWDNLRRSRLIESILLRIPLPMFYFSEDKEGKLTVVDGLQRITTVNDFMNNKFPLRNLEYLHDTCEGKYYHTLESKYARWFNQTQISGNVIDPSSPYKVKYDIFRRINTGGKPLNNQEVRNCLAGQALRETLHEMATLNEFKKATDYGIKSVRMDDEEVALRFILFRTLIAEDQNIDGYTGYMDPSLDNITEKLQKTSKTDLAHYVSEFSTAMKNADYLLGSRHAFRKVQLKDIGGWKQLINKALFVSWSVLLADYKYERVIENNNKD…	DUF262/GmrSD/SspE/BrxU	4	PF13304_N_DUF3696_C	N/A	MDR3057087.1	Prevotella_377_MDR3057087.1	MEILIIKNFKCFHDIEIPLNNLTVFVGANGNGKSTAIQALLYLRRTIEHCAKWSDELYIYKQPNGLNVELNGAYCLALGNSNQVLTIDSKDDLILLGLYKSDKQFYVKYQADDNKLFLTPIEVENQRNEESKLFIQELYYLNAERIGPRIKNDIKFCDYPNTGFQGELTAQLLGNTDFNYSFRVEDTRKFQQEDSPRLVQQVNAWLNYLMPGVTISASYDILTLSAQIQINNYYTKNNPVIAPNIGFGISYVLPILVTGLIAKKGSYMIVENPEAHLHPSAQSKIGRFLAMVANAGVRVIIETHSDHVINGIQIAAAKQEINPEWSTINFFNQSETSAQPALESISINAKGELSSWPKGFFDQTQSDFAELFKLRKQ	P-loop_ATPase/DUF3707	-4	PF06769	N/A	MDR3057088.1	Prevotella_229_MDR3057088.1	MNHFFLLNEAVDLKDYKQFKNGMLELNVIEREREDVFLKHESIWWLDILSTLCTTFGQEEQLIVIFVERMKTSANYFISCEDFDQTYPNNLNAFLGIDFSKTFIEIEKQIVDTNSFYYTKKHYYSNLLCNGEKDKMRKCLSQLYKNYTFDDKALEDITYWNHINFSVYLRVHELLVDIKDNPFQGGIGKTEVLKNKSGIASKRLDDEHRITYQLENSRVYVRSCKGHYE	Pin'-BECR-Fold (YoeB, gb49, others?)
Bacteria; Bacteroidota; Bacteroidia; Bacteroidales; Dysgonomonadaceae	Dysgonomonadaceae		N/A	MDR0613853.1	Dysgonomonadaceae_448_MDR0613853.1	MQMELKIKNDSVLLTPVKDSKKEKYYRLIDGSGCCRMEIEMDNREFNIISKDETILNTQEELNAKLDQLILDIIESEQSGTENTENNNEMETNPYNPDDIKVSSSQFSIKLIKDMIDSGDLVLNPDFQRHLVWDNLRRSRLIESVLLRIPLPMFYFSEDKDGKLTVIDGLQRLTTVSDFMNNKFPLKDLEYLQDSCEGKYYKTLEPKYTRWFNLTQISGNVIDPSSPYKVKYDIFRRINTGGKPLNNQEIRNCLAGKALRETLQEMVSLEEFKKSTDYSIKPARMDDEEVALRFILFRDLLTEDKKIENYSGYIDPSLDELTEKLQKSTKDDLTHYITEFSTAMKNAGYLFGNRHAFRKIRLKDINPDAQKQLINKALFVSWSVLLADYKTERTMELNK…	DUF262/GmrSD/SspE/BrxU	4	PF13304_N_DUF3696_C	N/A	MDR0613852.1	Dysgonomonadaceae_422_MDR0613852.1	MEKLIIKNFKCFRDIEIPVNHLTVFAGANGNGKSTAIQALLYLRRTIEHCAKWNDKIYTYQQSNGLNVELNGAYCLALGNSNQVLTIDSKNDFILLGLCENDKKFHVKYQIQNDELFLTPSEVQNQRNEESSLFAREFYYLNAERIGPRIKQSIQFYDFPNTGFQGERTAQLLGYTDFNYSFKVENKRKFEEENSPRLLQQVNAWLSYLMPEVTVSASYDINTLSAQIRVNNRFTKNNPVIAPNMGFGISYVLPILVTGLIAREGCFMIVENPEAHLHPSAQSKIGRFLAMVANAGVKVIVETHSDHVINGIQITSAKRKINPETVTVNFFNQTEKSNQPELESISISSKGELSLWPRGFFDQTQIDFAELFKLRKDCTSSHPTIISSHDHATRPRIKY…	P-loop_ATPase/DUF3708	4	PF06769	N/A	MDR0613851.1	Dysgonomonadaceae_229_MDR0613851.1	MNNFFLLNDAVNLSDYNQFKEGMLELNTIERDSNDVFLKHESIWNLDVINRLYNTFEQEEQVISIFIEQLNSIDNNVSTSEELDDLYPDELNAFLGITFYNTSIKPEKQVINTTGFLHTKYCYYSSFQCNGDTDKMKNCLEQLYRNYNFSAKAIADITYWNQMKFQLSLKIHELLVDIKDHPFQGGIGKTEVLKNSNEASKRITEEHRLTYYLENNIIHVLSCKGHYGK	Pin'-BECR-Fold (YoeB, gb49, others?)
Bacteria; Bacteroidota; Flavobacteriia; Flavobacteriales; Flavobacteriaceae; Flavobacterium	Flavobacterium		N/A	WP_235830983.1	Flavobacterium_389_WP_235830983.1	MEENIDPKLINLLNNSDMSSEEQEPVEEEIIDDTILLMEKPFDPTKINIETKTPSLDTLIKRIQYKSIQMNTESYFQRQDDLWDNVKQSRLIESILIRFPLPAFFFDSTDDNEWLVVDGLQRLSSIRNFCVEKKLKLTNLEFLSHLNGKTFDELSGDLQRIIEESQVVIYKIMPGTPTDVKFNIFKRINTGGLVLESQEIRHALFQGKPAVFIAELGKNTDFLKATYGKIKTNRMLDRDFANRFLCFYLFGYENYSSDLDTFMSKAMAGIYDKSDDELNKIKYDFSEAMKLAHNIFEIGAFRKNIGNNNRLPPINKALFDAISTQFAVLNDEQRDKLNLKKEDFKNELKNILASDSLFFTSISSSTGDKNRVYKRHHTIEKLIQKIISA	DUF262/GmrSD/SspE/BrxU	0	PF13304_N_DUF3696_C	N/A	WP_125722617.1	Flavobacterium_384_WP_125722617.1	MIQTLIINNFKSIKSKAFNLKNLNLELGLNGMGKSTFIQSILAIKQSKDLIEGKLNLKGEYVNIGTTKDALYQYAKKDENLSFEIQFNDSDIFSMEFDYEIDADYFRFDPKLNMYGESNEALEKIIKSISNSDFQYLNANRIEPKSIYNKSYSNVVSDNNVGNNGEYTAHYIEIHGNNEVLFDNLLHKDTIVKDTTTNTDIINRTLINQINLWMGEISPGVNVRTTSISSEFVLLEYVFKQPNFGNTNRFKPENVGFGITYGLPIVTALLASKPGELIIIENPESHIHPRGQAELGKLIAKTAMNDVQIIVETHSDHILNGIRVAVKECDIDKDKVAIFYYEKIVEASEQYTKVIDIKVDKNGELSEYPKNMLDEWSNQLFKLM	P-loop_ATPase/DUF3709	2	PF06769	N/A	WP_206430314.1	Flavobacterium_283_WP_206430314.1	MEIFFNELSVFPTVGTNDLARKKIIALLETMKSLKEFGFNILRVHDNFYGENLSSDYTFSSFFNDSEVSNVQKLLLMSLVKNPFIADEDSFEAEMFINNKFETIDHLGNSTSPEGVAISFVHEVPTLSLSGFPLWDENYIRLNVTQNAANNSSIENVINISNSNSVNTNPEFIEWVKRITAEDTPLNSYENIIKVFPLDKYEFDARAINEIISWYYDDKRYITRIKNLIEDIRNAPFVGGAGLTENLGGGQASKRIVKKDRVVYTVLDKKIIIHSCKKHYNDK	Pin'-BECR-Fold (YoeB, gb49, others?)
Bacteria; Bacteroidota; Sphingobacteriia; Sphingobacteriales; Sphingobacteriaceae; Sphingobacterium	Sphingobacterium		N/A	MDM1047229.1	Sphingobacterium_367_MDM1047229.1	MEQVNLFNSEIDDSIENEDKGTGMKKPFNPNKIVIRPQTIPIYSIAQRIEFGEIKLNTEFQRKEGLWKDEQQSRLIESILIRFPLPVFYFDGSNTDEWLVIDGLQRLTSLKRFIVTKELKLTGLEFLKEYEGRGWDDLDRPLQRQINETPLQCYVLEKGDPDVKFNIFKRINTGGLNLSDQEIRHAMHQDVASYLQSLAESEEFLNATRRKIKPERMLDRDFINRFIAFYILDYESEYKYEEDLDTYMNKALDKLAQSSEEEKKNIENRFKKAMILSKDIFGDSAFCKSKDYKRINKALFEVMSVHFAKLNNSDQDLLRKNKTKFKSLFYKAIDNKFADSLVSNTGGRANVLLRHREFNNIINEFLG	DUF262/GmrSD/SspE/BrxU	2	PF13304_N_DUF3696_C	N/A	MDM1047228.1	Sphingobacterium_375_MDM1047228.1	MINQIEIKNFKSLKEINVSVKNLNVLMGLNGMGKSSFIQMLLLLMQSDKLEERILDLNGLLVEIGQGRDALYQFAKEDFIEFGIHFNERNFLWKFLYQRDKDKLEAENGFTKDQMQYFREQTKRFQYISAERVGPQDIYDASSIVVSDKKQLGLLGEYAAYYINVFGLEYEVKDYLKHNSNSSNILNDQINAWLKEVSPGISVNTKYVPEINKVILDYQFDLLNTKTNAFRPKNVGFGISYVLPIILALLTAEEGKIIVIENPESHIHPKGQAKLGELIALAAQSGAQIFIETHSDHILNGIRVATKEFHSKDEKRGISRENVSVLYFEKITTEEETRKEQFSKVTQISIDPKGELSEYPKDFLDEWSNQLFKLI	P-loop_ATPase/DUF3710	2	PF06769	N/A	WP_286650416.1 / MDM1047227.1	Sphingobacterium_281_WP_286650416.1	MEIYFNELSVAPKASTKDESKEKIIQLLYLMKALRKYDITILRTYDGFYNEDLGAGYNPSSFLNDGSVSLELRTLLMTIVRNPTIDNIESNESEIFVNTKYETLNHNGKYVSPEGLAISHINNVPALSLINHPFWIQEDLILRVYEEDNFIEESIVNVSGTESAASASFLDWVKSITVDLKLNSKENILKEFPPEKYEMDNQAIDDILFWYYNDRRFLVRIKELIEDIPVNPFTGGKGKTEALGGTGGRASKRIVKKDRIVYTYSQEKIVIHQCRKHYDDK	Pin'-BECR-Fold (YoeB, gb49, others?)
Bacteria; Bacteroidota; Sphingobacteriia; Sphingobacteriales; Sphingobacteriaceae; Sphingobacterium	Sphingobacterium		N/A	WP_172393436.1	Sphingobacterium_388_WP_172393436.1	MPEEPKNTLNDQSNKDLNMQEDVEIELEDNDPTVSLMDRPFDPAKINIETKTPSLDTLIKRMERLTIQMDTDSYFQRKDDLWDKVKQSRLIESILINFPLPAFFFDASDDNKWLVVDGLQRLSSIRNFCVEKKLKLTNLEFLEKLNGLGWDDLSMDLQRIIEEHQVVIYKILPGTPTDVKFNIFKRINTGGLVLEPQEIRHALFQGKPSVFIKELAQNPSFIKATGGKIKTHRMLDRDFANRFLAFYLLGIEDYNSDLDTYMSKAMAKVGTFDDEDLDTIKRDFTKAMDISYAIFGDKSFRKIALDKSRTPPVNKALFDAISTRFSFINEEDAKILIENKEDFKEGLAYALASDSAFFTAISSSTGDRFRVKLRHDKIKEIIQKVLNT	DUF262/GmrSD/SspE/BrxU	3	PF13304_N_DUF3696_C	N/A	WP_172393435.1	Sphingobacterium_386_WP_172393435.1	MITNIELKNFKSIKSKRFDMRRLNIVMGMNGQGKSSFIQSLLLLRQSYGFESGSLKLNGGENGLLNIGVTKDALYQFAGAGENLEYHITFNTKSNLDITTSYEAGADYFSISNIEEFQHQFSEGQIHKEPLFTNSFQYLNAQRVEPAEANKASYTSVSLNNDLGKYGEYTAHYIDQNGAQKLNFRNLIHPSSTDFDEITGMELTKTSLVDQINFWLGEISPGVSVKTQKVTNEIVLLDYEFSQPNLGFTNKFKPQNVGFGISYALHVVTAILKAKEGDLVVIENPESHIHPRGQAELGKLIAKAALNNIQIIIETHSDHIVNGVRVAVKENPELKDEVILHYFEKTIEEKEQYSKISDITIDNKGSLSIYPKNFLDEWSNQLFRLM	P-loop_ATPase/DUF3711	2	PF06769	N/A	WP_172393434.1	Sphingobacterium_280_WP_172393434.1	MEVYLNEISIEPICISIDESKKKIFFLLEVMKFLREHNIKILRVHEHFYIENLGGDYSINDFLNDQSVPIDIRILLQSIVAYPVIKEENDKEMDSYIHNIFEVVDHKRQLKSSEGVAAGYLFNSPVLSLSTHEYWSDDEISLKITYHQGDELTCKVINLGYHNYNSNQLLLNYLEIVNGIPAIFDEASIYNIFPIERYFFEKPAIDDILSWVRDDIRYISRIIALIEDIPLHPFSGGLGKTEILKYNWNGKCSKRIVKKDRVIYTYTDAKITIHRCREHY	Pin'-BECR-Fold (YoeB, gb49, others?)
Bacteria; Bacteroidota; Sphingobacteriia; Sphingobacteriales; Sphingobacteriaceae; Sphingobacterium	Chryseobacterium		N/A	MCX8530861.1	Chryseobacterium_543_MCX8530861.1	MKIPISEVPQADELKKVIMTVEAVYYDNNTFKKIADYVGFTERQGRYYRLAAIILGFLENDNNNAILTFEGRTIVGLNSNDQMIFLRSVLRSNGLFQRILFEIRSRDEGISKSELLDLLLKIIDGAEETIRRRYNTIVSWLLDTELILQGLKRNSINEKSYTINHDLDDEDIETVFKKNEIEELDENTSREQPFDAAKVNIETKTPSLDTLIRRIEENEIEMNTESYFQRNNELWSIDKQSQLIESILIRFPLPAFFFDASDDNNWLVVDGLQRLSSIRNFCVNKSLRLQKLEFLPHLNGLGFEDLPGDLKRILKESQVVIYKIMPGTPVDVKFNIFKRINTGGLVLEPQEIRHALFQGIPADFIKKLANNEYFKLATDNKIPSDRMQDRDFVTRFLCF…	DUF262/GmrSD/SspE/BrxU	-4	PF13304_N_DUF3696_C	N/A	MCX8530860.1	Chryseobacterium_385_MCX8530860.1	MITELNLKNFKSIKSKKFQLRNLNVVIGMNGQGKSSFIQSLLLLRQSDIFEDQLLQLNLGNTGIINLGSAKDVLYQYAPEEESVSYSITFDNENLLEFSTTYNADSDILPIEYRNTNIDIALQSIVKEPLFTKRFQYLNAQRIEPSDENRASYTSVILNDDLGINGQYTAHYIDKFGDKPIAFDNLLHSNSFIKDEILEQDLIKSSLLEQINFWLGEISPKVSVKTKKITNSLVLLGYEFAQSGVGFTNEFAPQNVGFGISYSLHVITAILKARKGDLVIIENPESHIHPRGQAELGKLIALAAQNDVQIIIETHSDHIINGIRVAVKENNDLSDRVIMFYFEKLFNSDEQFSQITDINVDKNGSLDIYPKNFLSEWSNQLFKLM	P-loop_ATPase/DUF3712	-1	PF06769	N/A	WP_267279535.1 / MCX8530859.1	Chryseobacterium_279_WP_267279535.1	MEIFFNEISLEPKASNMNDSKSRILQVLQVMKYLNTKDINVLRIDQITFASDLGGNYSISNFLSDISVDINLRTLFLSILAYPAIENDDQLENFINSNYQIENHNSTKTSSLGVATAYLNNSHVVSIQSHNYWNNYALELYNTVDNNCEVLEDIINIGFNNYQHHTLLNDWLINKSQIVFTITKAEDIYNFFSRELYTFDEQAIQDIDAWIYDDERYIKRIIQLLSDIPTNPFTGGLGKTEVLKHNLSGKCSKRIVGRDRIVYSYTETMITVHSCREHY	Pin'-BECR-Fold (YoeB, gb49, others?)
Bacteria; Bacteroidota; Flavobacteriia; Flavobacteriales	Chryseobacterium		N/A	WP_082723056.1	Chryseobacterium_543_WP_082723056.1	MKIPISEVPQADELKKVIMTVEAVYYDNNTFKKIADYVGFTERQGRYYRLAAIILGFLENDNNNAILTFEGRNIVGLNSDDQMVFLRSILRSNILFQQILLEIRSKDEGISKPELLNFLLNIVDGAEETIKRRYNTVISWLLDTELILQDLKRNSTNEKFYTINYNLDDEDTESIFQKNEIEELDENTSREKPFDAAKVNIETKTPSLDTLIRRLEENEIEMNTESYFQRHDDLWSIDKQSQLIESILIRFPLPAFFFDASDDNNWLVVDGLQRLSSIRNFCVNKSLRLQKLEFLPHLNGFGFDDLPGDLKRILKESQVVIYKIMPGTPVDVKFNIFKRINTGGLVLESQEIRHALFQGIPANFIKRLANNEYFKLATDNKIPSNRMQDRDFVTRFLCF…	DUF262/GmrSD/SspE/BrxU	-4	PF13304_N_DUF3696_C	N/A	WP_061084224.1	Chryseobacterium_385_WP_061084224.1	MITELNLKNFKSIKSKKFQLRNLNVVIGMNGQGKSSFIQSLLLLRQSDIFEEQVLQLNLGNTGIINLGSAKDVLYQYANEEESVSYSIKFNNEDILEFSTEYNADSDILRIEYLNNNIERALSNIAIEPLFTKRFQYLNAQRIEPSDENRASYTSVILNDDLGINGQYTAHYIDKFGDKPITFENLLHSNSFIKDEILEQDLIKSSLLEQINFWLGEISPKVSVKTKKITNSLVLLGYEFAQSGVGFTNEFTPQNVGFGISYSLHVITAILKARKGDLIIIENPESHIHPRGQAELGKLIALAALNDIQIIIETHSDHIINGIRVAVKENNELSNRVIMFYFEKIFNNDEQFSQITDINVDKNGTLDVYPKNFLSEWSNQLFKLM	P-loop_ATPase/DUF3713	-1	PF06769	N/A	WP_061084225.1	Chryseobacterium_279_WP_061084225.1	MEIYFNEVSIEPKACTKNDSKNRILEVLQVMKYLNTKDISVLRIDQITFASDLGDNYSISNFLTDNSVDITLRVLLQSILAYPAIENDDQLENFINSSYEIDNHNSIKTSSLGVPCAYLNYSHVVSIQSHDYWNNCALELFNTIDNKCEALEDIINVGFNNYQNHALLNVWLNDQSQIGFTITKAEDIYKFVSKELYVFDEQALQDIDAWIYDDERYIKRIIQLLSDIPGNPFTGGLGKTEVLKHNLSGKCSKRIVGRDRIVYSYTETKITIHSCREHY	Pin'-BECR-Fold (YoeB, gb49, others?)
Bacteria; Bacteroidota; Flavobacteriia; Flavobacteriales; Weeksellaceae	Elizabethkingia		N/A	WP_078674427.1	Elizabethkingia_543_WP_078674427.1	MKISITQVPQADELSRVIKTVEAVYNDNNTFKKIANYVGFTERQGRYYRLAAIILGLLENDHNNAILTHQGRQLIGLDSTDQITFIRHILRKNALFIQVLSEIENKSNGISKSELLQYLFNIVDGAEETIKRRFNTIINWLVDTNLILIRTKSTENTSEENYYFINLDINGNESENESEKVEIEEVDENSVLEKPFDPTKINIETKTPSLDTLISRISEKEIQMNTESYFQRSSDLWSDEKQSRLIESILIRFPLPAFFFDASDDNNWLVVDGLQRLSSIRNFCVDKSLKLSNLEFLPQLNGLGYSDLSGDLKRILKESQVVIYKIMPGTPVDVKFNIFKRINTGGLVLEPQEIRHALFQGRPADFVKKLANDKYFKLATDNKIKSHRMQDRDFATRFL…	DUF262/GmrSD/SspE/BrxU	-4	PF13304_N_DUF3696_C	N/A	WP_078674428.1	Elizabethkingia_385_WP_078674428.1	MISTLNLKNFKSIKSKEFQLRNLNVVIGMNGQGKSSFIQSLLLLRQSDIFFQDELQLNIGTRNIVKLGSAKDVLYQYAQEDESIYYNIKFNNRYNLEFSTKYIADSDVLPIKILDDNFQSNSLEFYREPLFTDNFQYLNANRVEPSDENRASYTSVVLHNDLGINGQFTAHYIDKFGDTPIRLKNLLHPKSFTKDEVLEIELVSDSLLEQINFWLGEISPGVSVKTRKVTNNLVLLGYEFTQQGLGFTNEYTPQNVGFGISYSLHVITAILKAKDGDLIIIENPESHVHPRGQAELGKLIALAAINNIQIIIETHSDHIINGIRVAVKENKELAERVIMFYFEKFYKANEQFSEITDIKIDQNGSLDVYPKNFLSEWSNQLFKLM	P-loop_ATPase/DUF3714	-1	PF06769	N/A	WP_078674429.1	Elizabethkingia_279_WP_078674429.1	MEIYFNEVSIEPKASTKNDSKNRILEVLQIMKYLNTKDIRVLRIDQITFASDLGDDYSISNFIADNSVDVNLRILLQSILAYPVIENDDQLENFVNSNYEIENHNSIRTSSLGAATAYLNYSHVVSLQSHNYWNNYTLELYNTIDDNCEALEDIINVGFNNYQNNALLSVWLNSKSQTVITITKAEDIYKFVSKELYIFDEQALQDIDAWIYDDERYIKRIIQLLSDIPTNPYTGGLGKTEMLKHNLSGKCSKRIVGRDRIVYSYTETKITIHSCREHY	Pin'-BECR-Fold (YoeB, gb49, others?)
Bacteria; Bacteroidota; Flavobacteriia; Flavobacteriales; Flavobacteriaceae; Myroides	Myroides marinus		N/A	MDM1503783.1	Myroides_453_MDM1503783.1	MILELITVENESIFLNPSKASDNSYDFIDENNKVWLRAKIENNVFIVTEKNISISEQDIILSSKLDKILLEIIESEQSGTENTELDFSEEHSPFDPEKIKVHAKPFSLRLISDMIDDNDIDLSPDFQRHFVWNSAQKSRLIESILLRIPLPMFYFSEDYEGRITIVDGLQRLTTIKEFMDNKFPLRNLEYLEDSCGGRYYQNEGKKVGLDAKYLRWFNQTQFSVNVIDPSSPPKVKYDIFRRINTGGKPLNNQEIRNCLAGPSLREVINEMVALPEFKTATDYSIKPTRMDDQELALRFILFSRFIENKGNINEYTGYMDSSLDDLTEELSKLPKNDLEKYVALFSSSMKNAEYLFGSRFAFRKVRPHDLEPDAYKQLINKALFVSCSVLLSKYNNKSI…	DUF262/GmrSD/SspE/BrxU	2	PF13304_N_DUF3696_C	N/A	MDM1503784.1	Myroides_385_MDM1503784.1	MELLSIENFKCFNDIKVPLNQLTILAGANGNGKSSVIQSLLFLRRTIEHCSSWEGSPINQYKYESINGLNVELNGSYCLSLGNSEEIIPRNFKSTQLKFQIQKDSEKFGISYISDSDNLLWLKPNELEKTQNTSKSLSSLFLQEFYYLNAERVGPRVRQDITFFDFPNTGFKGEYVAQLIGDTNFNYKFEVEENRRNKKINNKRLEQQVNAWLDEIMPGVSVSASYDINTLSAQIRIDNGYTSGESSIATNIGFGISYVLPIIVSGLIAKEGSYLIVENPEAHLHPSAQSKIGRFLSMIAKAGVKVIVETHSDHFINGVQISCATGEINNEDVIINFFSQEELKQQPKLQSISINKLGELSSWPKGFFDQTQVDFAQLFKIRRNE	P-loop_ATPase/DUF3715	-8	PF06769	N/A	WP_286429489.1	Myroides_261_WP_286429489.1	MSNFFLLNETIDKIDYNCFKNGMNELIVIDKDNDDIFIKHPSIYNLPLLEELYINYSSQEEQVIGLFIEQLEVSNIYFNDTSQIDSHFSDDNNGFLGINFQLTQIEIIRQIKNNIDYCAFNDFFLWNVTFRDFWIKKERLFPNLIMCGQVKNQIASCGNSAHFNQIIEKLKLLEDAVANWVSGNFSYSQINNNYALRISPESTSTMNKYGNERRFSLPNGGTELFELHIKTGDLRFHFFPDNQTRKVYIGYIGNHLPTISN	Pin'-BECR-Fold (YoeB, gb49, others?)
Bacteria; Bacteroidota; Flavobacteriia; Flavobacteriales; Flavobacteriaceae; Flavobacterium	Flavobacterium sp. 1		N/A	WP_100429726.1	Flavobacterium_458_WP_100429726.1	MLIEIQTSNNENILLSPIRKNSDEGSNNIFELIDEQNKKWLEIKLENNSFYILNKDEEITEDEDLLKIKLDKLVLEVIEAEQSGTENNETAPNEEIQPFNPEDIKVHSKQFSLRLISDMIDDKDIDLAPDFQRHFVWNNFQKSRLIESILLRIPLPMFYFSEDEEGRITIVDGLQRLTTIKEFMENKFPLKNLEYLTETCEGRYYSDAGRKVGLDSKYSRWFNQTQFSVNVIDPSSPPKVKYDIFRRINTGGKPLNNQEIRNCLASTSLRDTLNAMVNLLEFKTATDYSIKETRMDDQEIALRFIMFHRYIEKDGFINEYNGYMDTALDDLTDELSKLKAENLERYIALFSNAMKNAEYLFGKKYAFRKIRPNDLQPYASKQLINKALFVSWSVMLANY…	DUF262/GmrSD/SspE/BrxU	3	PF13304_N_DUF3696_C	N/A	WP_100429725.1	Flavobacterium_379_WP_100429725.1	MEYLKIENFKCFYEVDIPINGLTIFAGANGNGKSTAIQSLLFLRRTIEHCAIWENNMYNFKKPNGLNVELNGSYCLSLGNSSFVLPKDSSKNEAISLGLFNEDEEFNVTYEIGDDNLGLTPTSVINEINKLDSLFKQEIYYLNAERIGPRIKQEIRFFDYPTTGYQGEFVAQLIGDTDFNYKFKVEDERINIKLKNPRLEQQVNAWLDYIMPGVSVYATCDKETLSAQVKINNTYTKGEHIIAPNIGFGISYILPIIVTGLIAKKKSFMIVENPEAHLHPSAQSKIGRFLAMVAKSGVKVIVETHSDHFINGIQIACSLNEIDSDIVTINHFSYDENSIQPNIDSLSINKKGELSNWPKGFFDQTQIDFAELFDIRKYE	P-loop_ATPase/DUF3716	-8	PF06769	N/A	WP_100429724.1	Flavobacterium_272_WP_100429724.1	MNNFFLLNEAIKDVTIEEFELGIEKLNKIQLASKKDADNLLIHEDFWQFKTDIGSMYNFTYSLVSNELQILIPKLFGSFTATQEYFSNELDFDNKFPNACNGFLGINFSNLGISEIKQITDEELFKIFKETCNANLEFTSIKGFWEIKENIFTKLVFCDNVLEQISHFSVNDDRFKLIFEKLKILNNFTKNWKTGNFEYKNLGLDNSPDTPTRIRNTESLRTFTCADIGPKIFSLHIKWSFGREAFRLYYYPDNVNKKVHIGYIGPKDDIGF	Pin'-BECR-Fold (YoeB, gb49, others?)
Bacteria; Pseudomonadota; Gammaproteobacteria; Pseudomonadales; Pseudomonadaceae; Pseudomonas	Pseudomonas aeruginosa		N/A	WP_124100568.1	Pseudomonas_377_WP_124100568.1	MIGDGILDEEDDSSSDLVSKPWNPKDIRITTKTFSIREVYTQIKEGELDLAPDFQRAFVWKNLQQIKLVESILLGIPLPAFYFNQDDEGNFQVIDGVQRLSTIKHFMSDELELTAGGVEYLKSLDGLYFSTLDAATRRRFGATQIVAHVIEPLTPDEVKYDIFSRVNTGGSQLTAQEIRHCMSKERSREFLRKLVELESFDEATDNAFWAKDSNGDWYRDNRRMADREMALRFCAFYSESIANYALSSSLNSFLLEFTRRIDEGSKSNKVLNLKRLEKVFDRAMRNCAEILGELAFRRYAYDRRGPINRAIFESQALALADYDLSELIGHEEKIKREFLKLFSDFNYDSAVRAGTGDYRKVDIRLSMPKKVLKDILG	DUF262/GmrSD/SspE/BrxU	-4	PF13304_N_DUF3696_C	N/A	WP_124100566.1	Pseudomonas_362_WP_124100566.1	MIDLIQLRGFKRFSDDTFSISPLTVLAGINGSGKTSLIHALLLLRNASISTESTIQLNGPFYLELGVFGDIRNWNTSDSVDILLRDDSSRDFLWRFDGEENSLYANVVSRPQAVPAILGTGDRNFQYISAERYGPRIILGANALPSSQLEVGVRGEYSAQLLYALDNLKVNPERRSPDSTLDDILLLKVETERWLSRITRPVQVNAESFSTAATFALQFRVPDGEWVRAPNMGFGVTYALPIVLAGLTASKESVLVVENPEAHLHPAGQSQMGRFLATMAASGVQVIIETHSDHVLNGIRRAIAEDRKLSASQAVIHFFDADSDTHSELSFTETGGIDNWPSGFFDQYQIDVSALTKIRRSR	P-loop_ATPase/DUF3717	1	PF06769	N/A	WP_124100564.1	Pseudomonas_309_WP_124100564.1	MQFVIDDMEFIFSEEANFDNIERLEVLLDLLDDIWSDGWVTYYSEELFYKEVGWGRTLYELYADDAPLKIPRNVQERLGALFSRLPKCDDSDDIPESFELQVDEESVEAVAVAWAAYQISLGRPTACVVLGGGRLEGPVRVVSDYGDIKIWFVSDDECYRSFVRWLIACCSRNTHEMECYASSAFPNLIFLEGVFGGIKSMAKGYLELREPITRHLSVFSDYGCEIFSGDRAKISARFGAFGVDISNENGNTRQDADAVAARKRIYNGEELEFFWHSKIERHQNRIHICPDKVFELGKIVVGVFCLHLK	Pin'-BECR-Fold (YoeB, gb49, others?)
Bacteria; Pseudomonadota; Gammaproteobacteria; Methylococcales; Methylococcaceae; Methylomonas	Methylomonas koyamae		N/A	WP_096876809.1	Methylomonas_399_WP_096876809.1	MTNKTPIDDPKEVNALGIEDSLEDEDKSGTDLKIKPWNPDKIRITTKNYTIREIYIQIQDKSSDQEQEKELELNLAPDFQRSFVWNTKQQIRLIESILLGIPLPAFYFNQDKDGAQQVIDGVQRLTTIKHFMSNQLELKEEHLEYLSPLKGATFSTLDPATKRRFAGTQIVAHVIEPETPDDVKYDIFNRVNTGGSPLTAQEIRHCMSKERSRKFLHKLVESNNFDQATRQFFWRKDTAGQWVRDSKRMADREMALRFCAFYSEPLDKYASASSLDAFLLEFSRKLDQQADLTKLETAFQQAMQNCYQVFGVGAFRRWHPLNLTPSGRINRAIFESQALALADYSPDFVLAHKDCIQKTLRELFTDRDYDTSVSFGTGSYRKVKDRLIKPREALEKILK	DUF262/GmrSD/SspE/BrxU	2	PF13304_N_DUF3696_C	N/A	WP_064027220.1	Methylomonas_363_WP_064027220.1	MIREFKLRGFKMFAEASFEMAPLTILAGMNGAGKTSVIHALLLIEETRRRGDKIVPLNGPFGLELGAFEDILNWNSQDTVHIDLKDDSDTFYSWELAGNASSLYAEIQKHPSQLPPIFDEGERMFQYLCAERYGPRNILGSAALPPELLEVGFRGEYSAQVLYSLGSLAIAEPRRCPGFGEDDAPLLKFETERWLSRIARPVQIDTESISIRTVTALRFRVPNGEWVRPPNMGFGVTYALPVVLAGLTAGNGGLLIVENPEAHLHPAGQSQMGYFLATMASAGVQVVVETHSDHVLNGIRRAIGEHGVLTKDQAIIHFFDVDGTDPQTLRFTETGGIASWPRGFFDQYQLDVAALTRVRRPRQ	P-loop_ATPase/DUF3718	3	PF06769	N/A	WP_064027218.1	Methylomonas_314_WP_064027218.1	MRFVIDETSWHFDELEQNSCIEALEVMLDLLDDAHEQGQLACYSEELFETVVWQNKIFYDLYERDSPMAIPWEVQERVASIFGKLPKWQELDSYELRDFDVQIDNNPKEFAPSIAWAHEQTLQNKANTVACLIFPAVRPVGNHAITVNNRITKLWFVRDFQSYRNYFRWLIIDTTRNPDEMAKFAASAFPAIEFIPNCFDGIKDMSKPYRELVEPLTKHLSALSDHGNRIFSGSWQNVSAEFGSLGVEITDENGNTKGNSQARRARTLNVDGEDVVFWWHSKLEPDRDRIHFNPDKVARNGQILIGIFCCHLQT	Pin'-BECR-Fold (YoeB, gb49, others?)
Bacteria; Pseudomonadota; Gammaproteobacteria; Methylococcales; Methylococcaceae; Methylomonas	Methylomonas sp. SURF-2		N/A	MCQ8103402.1	Methylomonas_398_MCQ8103402.1	MTTKELSDDNAKADNSVEESSLEDEDKSGSDLKMKPWNPNDIRITTKNFTIREIYTQIEDKEPEQEKELDLAPDFQRSFVWNTKQQIRLIESILLGIPLPVFYFNQDKDGALQVIDGVQRLTTVKRFMSNQLELKEEYLEYLSPLKEATFSTLDPATKRRFAVTQIVAHVIEPQTPDDVKFDIFNRVNTGGSPLSAQEIRHCMSKERSRKFLRKLVESESFDQVMGDYFWRKDSIGQLVRDSKRMTDREMALRFCAFHVVPLEKYAEASSLDAFLLDFSRWLDQQAKPSDLKKLETAFRQAMRNCYEVFGTGAFRRWAPHNQSPSGRINRAIFESQALALAEHPPEIVSTHKDAIQKALRKLFKNRDYDTSVSAGTGSYKKVEDRLLKPRKALEKVLK	DUF262/GmrSD/SspE/BrxU	-4	PF13304_N_DUF3696_C	N/A	MCQ8103403.1	Methylomonas_362_MCQ8103403.1	MIREFKLRGFKMFAEASFEMAPLTILAGMNGAGKTSVIHALLLLKESVRRGDNIVPLNGPFGLELGSFEDIQNWNTQDSVRFDLTDDNDAVYSWELTGVASSLYAEIQEPGELPMLFIEGERVFQYLCAERYGPRNILGSAALPPDLLEVGFRGEYSAQILYSLDSLSIAEPRRCPGFGEEDAALLKFETERWLSRITRPVQIDTDSISIRTVTALRFRVPDGEWVRPPNMGFGVTYALPVILAGLTAGNGGLLIVENPEAHLHPAGQSQMGYFLAAMASAGVQVVVETHSDHVLNGIRRAIGEHSILTKDQAIIHFFDVDGTDPQTLRFTETGSIASWPRGFFDQYQLDVSALTRVRRPRQ	P-loop_ATPase/DUF3719	3	PF06769	N/A	WP_256601097.1 / MCQ8103404.1	Methylomonas_314_WP_256601097.1	MRFVIDETSWRFDGLENDACIEALEALLDLLDDAHHQGQLACYSEELFETAVWQNKTFYELYESDSPMAIPWEVQERVASIFGRLSKWQELDSCEPRDFDVQINNRAKEFAPSIAWAHAQTAQSKANAVACLIFPSVRRIGNHAVTVDNQIENLWFVGEFQSYRDYFRWLITDTTKSPDELTKFADSAFASLDFIPNSFDGIKGMSKPYRELIEPLTKHLSVLSDHGKRVFSEPWKDAPSKFGSHGINISDENGNTKSNSEARRERTRIFNGKEVVFWWHSKLEPDRDRIHFSPDKIANGGRLLVGIFCRHLQT	Pin'-BECR-Fold (YoeB, gb49, others?)
Bacteria; Pseudomonadota; Gammaproteobacteria; Pseudomonadales; Pseudomonadaceae; Pseudomonas	Pseudomonas aeruginosa		N/A	HBO3681820.1	Pseudomonas_463_HBO3681820.1	MEFKSWSNLLLLKLRTEDGGQASVRLIRGDGDKGGSTEWMSGPGAPKISIVQGMDGQIEVSASDFVTSSKEEITEQFLELLKDAALQEAGGMEFSEEEAESQFEADFPYDPETIRVDTKPFNISLVYEMIKDGDINLSPDFQRQFVWTDVGARSRLIESIMLRIPLPVFYMAQDRSGRLHVVDGLQRLTVIRQFLDNQLRLRDLEYLKEEEGKVFRDVDPDKCIDQRYRKRILQTQIMMNIIDPQTPNDVKFDIFKRINQGGRPLNSQEIRNCMSSADTRDLIGRLSKSKAFLKATCSSVGVVRMQDQELVLRFLAFRLSHLGALAEYNGNMDRFLDQAIGVLNNAPQGIVQRVEADFLRAMGNAAHLFGPFAFRKCLPGDLLPGVRRRLINNALFTTC…	DUF262/GmrSD/SspE/BrxU	-4	PF13304_N_DUF3696_C	N/A	HBO3681819.1	Pseudomonas_394_HBO3681819.1	MIGELNIRNFKCFKEATLPLKPITVVSGGNGVGKSSMIQSLLLLRQASDQLRLLDDLGALDSTSTAEFPVRLNGPYGLALGNTLTLTNAELESNEIEIEVRSSGSSSQPVSVKFIADTVSASVTLSGRHLGSNSGAMLDKAGDLPIFSGDFHYLIAERNGPRDLSGVSAERFISTGLAGEHTADAIARAENLAVNDCLCIVEGSNLFKIQLEGWMRLLVPNVRLITQSYPEINRVRLSIERAGTPVAPLSPTNTGFGISYVLPVIVSGLLAPAGSMLIVENPEAHLHPAAQSAIGQFLACVANAGVQVIVETHSENVINGVRVAAINSMIDHGDIGLLFFSHEDGNTQPRIDVISVDALAELSAWPAGFFDQQGQDLTRLMNARRAKRSKSGPN	P-loop_ATPase/DUF3720	-1	PF06769	N/A	HBO3681818.1	Pseudomonas_282_HBO3681818.1	MPILIFHCADRYASADALTPQELEEKVEQLLQLSGCILDAGQPVYKDDEVYYAEAQPGLQVWQLLFEDTRGLLSRDNIMLLRIAIDQSVSLAAQQRAQFSMEGELGIFADTRANALNDEEGWRSLVREFLAADPEEVTSFCRDLGIAFPRLKFSKEFPDCIGTFEGGHERYAGVLVSALAALNDNWPDWHGGDLTQALREFSVQSGFSTTLEGNGARKEDFTFSFKVDDERSENVICEPHMKLSTSDVPGDNTFHFNRIYFCPRPHDGFKGKLLVGHAGRHL	Pin'-BECR-Fold (YoeB, gb49, others?)
Bacteria; Bacteroidota; Flavobacteriia; Flavobacteriales; Flavobacteriaceae; Flavobacterium	Flavobacterium branchiophilum		N/A	WP_089081032.1	Flavobacterium_460_WP_089081032.1	MSLELKINNNEDVFLSPIKKSEIGDKINIYELIDDKNNSWMTVELLNNSFKIINRNEEISDSEEILKIKLDQLVLEVIEAEQSGTENTESTLTEEASPYDPDKIKVHQKQFNVKLIAEMIDNEDIDFTPDFQRNFVWDSHQKSRLIESILLRIPLPMFYLAEDEEGRITVVDGLQRLSTIKDFMDNKFPLKGLQYLGETCNGRYYSDKNKDGTPNEKKGIDAKYFRWFNMTQFSVNVIDPSSPAKVKYDIFRRINTRGKPLNNQEIRNCLASKSLRETLKNMVSLSEFKSATDGSIKPTRMDDQEIALRFILFSKDIELNNYNGYMDSSLDDMTERLVKISNEDSEDYVNSFSNAMQNAEYLFGRKHAFRKIMIKDLEPNAYKQLLNKALFVCLSVLLS…	DUF262/GmrSD/SspE/BrxU	N/A	PF13304_N_DUF3696_C	N/A	WP_089081031.1	Flavobacterium_377_WP_089081031.1	MLNLEIENFKCFTHKTIPINGLTILAGANGNGKSTVIQALLFLRRTIEHCAKWNEGKYSYYETNGLNVELNGAYCLSLGNSFLVTPRKTSPEFIAITFNYPDEYFQVVYEIDDNINLHLKPIEVKNTIKENESIFKQEFYYLNAERIGPRISQSIKFYDFPNAGLQGEYVAQLISDTSSNYTFEIEESRKNSNSKSPRLEQQVNAWLNELMPGVSVTASYSPDTHSAQVKVDNYYTKGDPTIATNIGFGISYVLPILVTGLIAKKGSFMIVENPEAHLHPSAQSIIGGFLAMVANSGVNVIVETHSDHFVNGVQIATALKEIDKDLVTINYFSQENNKQPKIESISINEKGELSSWPKGFFDQTQIDFAQLFKIRKG	P-loop_ATPase/DUF3721	N/A	PF06769	N/A	WP_089081030.1	Flavobacterium_242_WP_089081030.1	MSNFFLLNEAIELERFDLFLDGMYSLNSIEKKEFHHFRKHSSVYELKNYAKLFESYGQIEQLAVIFIEQLSTSEKYINCEESAKEFCGNEVNGFLGIDFSTNEIVTIKQISNNDDYKNWIYHYLSIIDKLKEIVPNYKFYSSFEKEFKDLSVDVQKSIIDYFIKAKERNLVSPFSPDTKIIKDVTQPNFQYKIMELRVYTPVALRVYFNELNGFVNLISIEQKSNADQNEDIKKAHSKYKNM	Pin'-BECR-Fold (YoeB, gb49, others?)
Bacteria; Bacteroidota; Flavobacteriia; Flavobacteriales; Flavobacteriaceae; Myroides	Myroides marinus		N/A	WP_286425052.1	Myroides_453_WP_286425052.1	MILELITIENESKLVNPSKMLDNNYDFIDEENNIWLKAKIENNRFIVIEKNELISDEDIVLSSKLDKILLEIIESEQSGTENTELDFSEEHSPFDPEKIKVHAKPFSLRLISDMIDDNDIDLSPDFQRHFVWNSAQKSRLIESILLRIPLPMFYFSEDNEGRITIVDGLQRLTTIKEFMDNKFPLRNLEYLEDSCGGRYYQSEGKKVGLDAKYLRWFNQTQFSVNVIDPSSPPKVKYDIFRRINTGGKPLNNQEIRNCLAGTSLREVINEMVALSEFKSATDYSIKPTRMDDQELALRFILFSRFIENKGNIYEYSGYMDSSLDDLTEELSKLPKNDLEKYVALFSSSMKNAEYLFGSRFAFRKVRPHDLWPNAYKQLINKALFVSCSVLLSNYNNESV…	DUF262/GmrSD/SspE/BrxU	N/A	PF13304_N_DUF3696_C	N/A	WP_286425051.1	Myroides_384_WP_286425051.1	MELLSIENFKCFNEIKVPLNQLTILAGANGNGKSTVIQSLLFLRRTIEHCSRWEGSPVNQYKYETINGLNVELNGSYCLSLGNSEEIIPRNFKSTQLKFAIEKDSEKFGVSYISDSDNLLWLKPDKLENTQNVSKSLTSLFLQEFYYLNAERVGPRVRQDITFFDFPNTGFKGEYVAQLIGDTNFNYKFEVDENRRNNKTNNKRLEQQVNAWLNEIMPGVSVNASYDINTLSAQIRIDNGYTSGESSIATNIGFGISYVLPIIVSGLIARRGSYLIVENPEAHLHPSAQSKIGRFLSMIAKAGVKVIVETHSDHFINGVQISCAKGEINNEDVTINFFSHEQPKLQPKLESISINKLGELSSWPKGFFDQTQVDFAQLFKIRRG	P-loop_ATPase/DUF3722	N/A	PF06769	N/A	WP_286425050.1	Myroides_261_WP_286425050.1	MSNFFLLNEAISTNDYNTFLDGVKELFLIDKREDDLFLKHESFWKIDLLNQLYMNYTNQDENAICIFIEQLKPSEEYFNNSNEIDNVFIEDENGFLGIDFINTEIEPERQIVNNVSYTIFNQINWENIDFRNLWKNRIKLFPSLILCGEVKNQIEQIGASGYFNQIVDKLKIFNEAVDNWKVGSFSYNDINANYALRISPESTTTMNRFGNERRFSLPNGGTELFELHIKTGDLRFHFFPDNQTRKVYVGYIGAHLPTVTN	Pin'-BECR-Fold (YoeB, gb49, others?)
Bacteria; Bacteroidota; Cytophagia; Cytophagales; Fulvivirgaceae; Fulvivirga	Fulvivirga maritima		N/A	WP_233779034.1	Fulvivirga_455_WP_233779034.1	MNIEFKTGENEFVLLTVFRLNTDQDQFELMTAENESWMKLILEDNSFIIQEQDNRISETEEDIRTKLDQLVLQVIEAEQSGTDINATDYTETIQPFDPEDIKVHAKQFSLRLISDMIDDKDIDLSPDFQRNLVWNNFQKSRLIESILLRIPLPMFYFSEDGEGRITIVDGLQRISTIKDFMDNKFRLRNLEYLNDSCDGRYFKDEGTKKGLDPKYLRWFNQTQFSVNVIDPSSPAKVKYDIFRRINTGGKPLNNQEIRNCLAGTGLRDTLRRMTELEEFKSATDYGIRPTRMEDQEVALRFILFHRYFEQNNMQDYNGAMDNALDSLTEDLYKSAQSELDHFVDLFKTAMMNAKYLLGQRYAFRKIRRGDIEPDAYKQLINKALFVSLSVLLSSYDNEL…	DUF262/GmrSD/SspE/BrxU	N/A	PF13304_N_DUF3696_C	N/A	WP_233779033.1	Fulvivirga_378_WP_233779033.1	MEKLGIHNFKCFQEVEIPINRLTVFAGANGNGKSTAIQTLLFLRRTIEHCAKWEKDQYNYSETNNLKVDLNGSYRLAFGDSSSISNRQTEEFITHLSLQNDNGKFQVTYEIEPLKLWLEPTAVEGSQFLRDSGLFFQEFYYLNAERIGPRISQTIQFYDYPNTGFQGEYVAQLIGDTEFSYKYQVPNDRRFEGHNSPRLEQQVNAWLDYLMPGVSISAKYDTQTGSAQVRVENHFTKGVSIIAPNIGFGISYVLPILVTGLIARKGSFMVIENPEAHLHPSAQSRIGRFLSIIASSGVKVIVETHSDHVLNGIQVATAASQINPDNVSINFFSQNQEMTQPNVQTISINEIGELSNWPSGFFDQTQVDFAQLHKLRKK	P-loop_ATPase/DUF3723	N/A	PF06769	N/A	WP_233779032.1	Fulvivirga_243_WP_233779032.1	MRHLFLIDGAIDHLNFEDYKMGLMELTAIDRMEKDQFNKSPNAINSLNYANLYQQYSQENQVLAMFVEQLSTCEQTIITEEDANKFCGSNINGFLGIDFSETTFSEIKSVTNQLSYEQWSILHSTPLERLDEVIGENNKSGSFIKEFLELSDESQISIIELFERARGRNSQTPFYPDTKIIKDVTQENFKIHVRELRIYTPVALRVYFHEANDTVYLGGISFKSTKNQSQAIRSMYQRIITHI	Pin'-BECR-Fold (YoeB, gb49, others?)
Bacteria; Bacteroidota; Flavobacteriia; Flavobacteriales; Flavobacteriaceae; Lacinutrix	Lacinutrix himadriensis		N/A	WP_055443426.1	Lacinutrix_458_WP_055443426.1	MLIEIKIVNNETVFLKPIRKTNDSGIDNVFELIDNKNKNWIDLKLENNRFLILNKDEKIVEDDYILKIKLDRLVLDVIEAEQSGTENNETDIDEEISPFNPEDIKVHAKQFSLRLIYDMIKIGDIDLSPDFQRNFVWNNFQKSRLIESILLRIPLPMFYFSEDDEGRITIVDGLQRLTTITEFMDNKFPLKSLEYLGSSCEGKYFFDSEKKEGIDAKYVRWFNQTQFSVNVIDPSSPPKVKYDIFRRINTGGKPLNNQEIRNCLASEVLRDVLNIMIELPEFKTATDYSIKSTRMDDQEMALRFLLFYRYKEKDNFIYNYNGYMHSSLDELTEELMKSKRESLQKYIDAFSNAMKNAEYLFGRKYAFRKVRLYDLEPNANKQLINKALFISCSVLLADI…	DUF262/GmrSD/SspE/BrxU	N/A	PF13304_N_DUF3696_C	N/A	WP_055443425.1	Lacinutrix_379_WP_055443425.1	MKYLKIENFKCFYDADIPLNGLTILAGANGNGKSTVMQALLFLRRTIEHCSIWENNVYNFNEPNGLNVELNGSYGLSLGNTGLIIPRSISTNVNINLGIFDELEEIMVSYEIGEDSLGLKPINVLNDTEKIKALFKQEFYYLNAERNGPRIKQDIRFYDYPSTGYQGEFVAQLIGDTDFNYRFKIDVNRLHPKINNRRLEHQVNAWLDYIIPGVSVSASYDKDTLSAQIRVNNVFTKGENTIAPNIGFGISYVLPIIVTGLIAQKGAYMLIENPEAHLHPSAQSKIGRFLAMIANSGVEIIVETHSDHFLNGIQIAAASNEIDSELIAINYFSHNEESLQPVIEPISISNKGELSKWPKGFFDQTQMDFSELFKIREDE	P-loop_ATPase/DUF3724	N/A	PF06769	N/A	WP_055443424.1	Lacinutrix_272_WP_055443424.1	MNNFFLLNEALNKTTVVEFEKGIKVLNDIHTNKLPERDNFIVNDNIWRFQTNNGVIYEFTYSIVSEEIRILIPKLFGAFKITTSYFATENILDLNYPNCCNGFLGINFQGLNITNANQINCISKFDSFINNCVCNQNFKTVLEFWDLRAGLFPNLVFCDRVLSQIEHLSINDDRLKLINNKLEVLNEFTGNWKEGLFNYKNLGLNNSPDTPTRVKKTLDLRTFSCPSIGDKVFSLHIKWSFGKEPFRLYYFPNDIDKKVYIGYIGPKDDIGF	Pin'-BECR-Fold (YoeB, gb49, others?)
Bacteria; Bacteroidota; Cytophagia; Cytophagales; Flectobacillaceae; Flectobacillus	Flectobacillus roseus		N/A	WP_283374383.1	Flectobacillus_455_WP_283374383.1	MIIEFNIENDLLVSLSVIKKEGSGTIYQLVDSNKFVWMEVELVGTNLAVLVKDTRILDDTEIIENKLDNVFYEIIAIEKSGADTFNETDTTDINPYDPDKIKVRSDKIAVSILSKMIDNESIDLNPDFQRNLVWNSFQKSRLIESILLRIPLPMFYFAEDNEGNLSVVDGLQRISTIKEFMDNKFPLRDLQYLNDSCEGRYYESKGNKKGLDTKYLKWFDLTSISANIIDPSSPPKVKYDIFRRINTGGRPLNNQEIRNCLMGKGLREALKGMTALEEFKTATDKSIKSARMEDQEVALRFLYFYQLYEKSKNIDDYNGYMELVLDEYTDNNIKNPLQYFNKYIQKFSNSMKNAEYLIGRKYSFRKIQTKDIQPDSYKQLINKALFVCSAVLLADYNNK…	DUF262/GmrSD/SspE/BrxU	N/A	PF13304_N_DUF3696_C	N/A	WP_283374382.1	Flectobacillus_387_WP_283374382.1	MITLSIKNFKCFYDIEVPINDLTVFAGGNGNGKSTVIQALLLLRRTIEHCSEWKVDHFEYNVTNNLNIELNEVYCLGLGNSLNVLPSEFKKTEIELGLSKSENGVIVKYSTNNLNELWITPSQLIKKDFKYPDNPLMFQEFYYLNAERIGPRINQGIKFYDYPNVGFKGEFTAQIIADLDSLETESKFQIDSKRVLSTPGFLKGSKFQHHVNAWLSYIIDGVTIVPVKDSDTHTARIAIENSFSKGKPLFPTNTGFGISYSLPIIVSCLLAKKGTFLIIENPEAHLHPRAQSKMGFFLGIMANSGVKIVVETHSDHIINGIQIAVAEKKINNELVTINFLSHQENSTQPEVQSIKLKEKGELTDWPKGFFDQTQLDYSHLIRLRKNV	P-loop_ATPase/DUF3725	N/A	PF06769	N/A	WP_283374381.1	Flectobacillus_267_WP_283374381.1	MFNYYVFNPSYENAATDVLEDNLQTLQTLFSDRNDNEEFLKHDSLWDIVVADGTFAEVIFSKFQDKQFSIQVLPHLLQQITSVEDPINTIDEFNNRYRIYNAFYGINFQDIPAASCIADLASYKAFIRNNYWELTPQTFWERREDLFSRVVLCENVEAQIHTIGGTYLQQIINKIRELDNYAVNNWNDGNFNYIDANNNAALNISPESSSTMQRRELVNQRLFSLPDGRRECFELHIKTGNLRFHFFPENYKIYIGYIGRHLQTSRH	Pin'-BECR-Fold (YoeB, gb49, others?)
Bacteria; Bacteroidota; Flavobacteriia; Flavobacteriales; Flavobacteriaceae; Flavobacterium	Flavobacterium sp		N/A	WP_343585523.1	Flavobacterium_458_WP_343585523.1	MLLEIQTSNNENILLSPVRKNINGEDKDIFDLIDGQNKKWLEVRLENNSFYILNKNEEITEDDDLLKIKLDKLVLEVIEAEQSGTENTESDFLDEISPFNPEDIKVHAKQFSLRLITDMIDDGDIDLAPDFQRHFVWNNNQKSKLIESILLRIPLPMFYFSEDDEGRITIVDGLQRLTTIKDFIENKFPLKDLEYLNDSCKGKYYKDEDKKVGLDPKFLRWFNQTQFSVNVIDPSSPPKVKYDIFRRINTGGKPLNNQEIRNCLAGTNLRDLLNVMVNLPEFKTATDFSIKPTRMDDQEIALRFILFYEFRKKSGNISDYNGYMDSSLDDLTEELTKYKKENLEKYIPLFSNAMKNAEYLFGKKYAFRKVRTHDLQPGASKQLINKALFVSWSVCLANY…	DUF262/GmrSD/SspE/BrxU	N/A	PF13304_N_DUF3696_C	N/A	WP_343585521.1	Flavobacterium_380_WP_343585521.1	MDYLRIENFKCFNKIEIPLNQLTILAGANGNGKSTVIQSLLFLRRTIEHCGTWNLETNSFEYQKSNGLNVELNGSYGLNLGESDSIQNQNIEDRNTVLEFEFKNTSLIVEYEFPEGSDLWLKPFGITNSLKTNSLIDKQQFYYLNAERLGPRIKQDIKFYDYPTTGIQGEYVAQLLGDTGFSYKFQINDDRLFEKNKNKRLEFQVNAWLNYIIPGVKVFATYDTSTMSAQIRVSNLYSNNNNIVATNIGFGISYVLPIIVSGLIAEKDSLLIIENPEAHLHPSAQSKIGKFIAMVANSGVKVIIETHSDHFINGIQLATALNEINTSLITINYFSQEDDIDQPKIESISINEKGELSNWPKGFFDQTQRDFAELFKIRKG	P-loop_ATPase/DUF3726	N/A	PF06769	N/A	WP_343585518.1	Flavobacterium_242_WP_343585518.1	MSNFFLLNEAIELKSFDFFLDGIYSLNSIEKKEFHQFRKHSSVYELKNYEKLFDTYGQIEQLAVVFIEQLSTCENYIDCEESASEFCGNDINGFLGIDFSTTDIVEVKQINNNEKYRNWIYHYLSNIDKLKDIIPNYKFSSSFEKEFKDLSIDVQKSIIDDFIKAKERNLATSFSPDTKIIKDVTQSNFQYKIMELRVYTPVALRVYFNELDGFVNLISIEQKSNADQNEDIKKAHKKYKNM	Pin'-BECR-Fold (YoeB, gb49, others?)
Bacteria; Bacteroidota; Flavobacteriia; Flavobacteriales; Flavobacteriaceae; Tenacibaculum	Tenacibaculum ovolyticum		N/A	WP_271243057.1	Tenacibaculum_454_WP_271243057.1	MNVELKTNTGELILLTPYKMDDLIIDGSPVYELMDINNHQWMTLSISNNKFKIKDKAAELSDSNNNFQDVLDNLYIEILEAEQSGTELDSDNIEEFEPFNPEDIKVHAKQFSLRLISDMIDDKDIDLSPDFQRNFVWNSFQKSRLIESILLRIPLPMFYFSEDNEGRITIVDGLQRLTTIKEFMNNEFPLKNLEYLSETCENRYFKNDGIKIGLDSKYVRWFNQTQFSVNVIDPSSPSKVKYDIFRRINTGGKPLNSQEIRNCLASNNFRRTLREMIQLPEFSSATDGSIRSRRMEDHEVASRFILFSSLEKYLLYSGYMDSSLDVLTEHLSTRPYEELEKFISLFSNGMKNAEYLFGRRHAFRKIKFNDILPGAKKKLINKALFTVWSVLLSKYSPEL…	DUF262/GmrSD/SspE/BrxU	N/A	PF13304_N_DUF3696_C	N/A	WP_271243056.1	Tenacibaculum_381_WP_271243056.1	MAKFKIDNFKCFNNVEVDLNKLTIMTGANGAGKSTVIQSLLFLRRTVEHCGEWNKKSSKYDFNTPNGLNVELNKSYCLSLGDSSLIIPNNSSEIEIKFEILDDTQKFQVIYQTSEDASLFLTPIDSKNIRAENLFIFKQEFYYLNAERLGPRVKQDVTFYDYPNTGYKGEHVAQLLGDTNFSYRFKVNDKRKYKDVNSPNLISQVNAWLNFIMPGISVDSSYSIETLSAQIKIKNSYTGTSFATAPNIGFGISYVLPIIVTGLIAEENACFIVENPEAHLHPSAQSKIGRFLAMVAKSGVRVIIETHSDHIINGIQVSSMLNEIEPDSISINFFNKTSNSEQPEVESISLNNRGELSKWPQGFFDQSQRDYAELLTLRKNG	P-loop_ATPase/DUF3727	N/A	PF06769	N/A	WP_271243055.1	Tenacibaculum_251_WP_271243055.1	MKESIEGIEFQNFQEGIDNLLSINIQENDSFHKNREIDNVEAYYDLYQDFSQENQNRAKYLEQLTPLEENPKTVEELKAIFPQSIFGFLGINFPQLDIDKRFCTNNNKTFLEFKKYWSTLITHENFTELKNECFSKIIFCDSSEEQLKNYGNGKYFHQCIQQFIELEIYLKSWTNGSFNYQDLKEKTSITLSPESATTMNKYKSERVFSLPQGGTAVFELHIKLGDIRIHILQDNSSKKIMIGYIGKHLTI	Pin'-BECR-Fold (YoeB, gb49, others?)
Bacteria; Bacteroidota; Bacteroidia; Bacteroidales; Dysgonomonadaceae	Dysgonomonas		N/A	WP_291030597.1	Dysgonomonadaceae_452_WP_291030597.1	MIIELKITGEKFILLTPVKDTDSTYILIDQENKPWAKLQLNGSNFIVLEKSEDITESQDDLSAKLDQLLLSVIESEQSGTENTETVIEALIDPYDPDKIKVSSKQFSIKLIKEMIDDKDIDLNPDFQRNFVWNSAQKSRLIESILLRIPLPMFYFSEDDEGRLVVIDGLQRLTTINEFMDNKFPLFGLEYLNESCEGCYYKEDLGKKGLEAKYFRWFNQTQISSNVIDPSSPTKVKYDIFRRINTGGKPLNNQEIRNCLAGTGLRETLKKMVNLPEFKEATDWSIKPTRMDDQEVALRFILFHELIHQDITLDNYTGYIEQLMDDLTERLVKKDENELENYIQLFSNAMKNARYLLGKRFAFRKTQLKDIQPGAYKQLINKALFVSWSVLLSNFDPVLI…	DUF262/GmrSD/SspE/BrxU	N/A	PF13304_N_DUF3696_C	N/A	WP_291030599.1	Dysgonomonadaceae_380_WP_291030599.1	MKYLEIKNFKCFRDFKLPVNGLTVLAGANGNGKSSSIQALLLLRSTIERCSKLNTQKSEYEKTDEKNLVSIELNGKYNLALGNSEYAIPNNSNSSIIEFNFSEAPSSFGVKYDASENALFIRPLATSGSKRPLSLFKHEFYYLNAERLGPRIKQEIKYFDFPNTGYQGEFVAQLLGDTDFSYSFKIDDSRKYPEIQTPRLEQQVNAWLNELMSSVSVSSKYDKSTMSAQIVMDNHFSSGGTVLAPNIGFGISYVLPIIVTGLIAQKGSIMIVENPEAHLHPSAQSKIGRFLSMVAKSGVNVIVETHSDHVLNGIQIACAKKEIPSSLVTINYFSHSKDLDQPKLDTISIREKGDLSSWPRGFFDQTQMDFAELFKLRKNE	P-loop_ATPase/DUF3728	N/A	PF06769	N/A	WP_291030601.1	Dysgonomonadaceae_261_WP_291030601.1	MNNFYLLNEAINLGNFSTFKEGMLELNAIEKENDDAFWKHDSLWNLGIIETLYSNFGQEEQVISLFLEQISPITGDYLMNEGLLNKSFPNESNAFLGIDFTNIEIRESIQIKNVEAFFNFKSAALAALSFREIWNNRDRLFPHLILCGEVEKQLEDIGNSPILRQIISRLKIFDYAIAKWEKGDFSYKEVNKNYPLRISPETDQTMAKYSNERRFKLPSGKKEIFELHIKTGALRFHFYADDRTKKVYIGYIGPHLKTVTG	Pin'-BECR-Fold (YoeB, gb49, others?)
Bacteria; Bacteroidota; Sphingobacteriia; Sphingobacteriales; Sphingobacteriaceae; Pedobacter	Pedobacter sandarakinus		N/A	WP_265855199.1	Pedobacter_464_WP_265855199.1	MNIELRIDNDKEILLSPIKKNNEAADANIFELFDENNKSWMELRLINNSFEIIGKDILIIDSDDDLRIKLDKLVLEVIEAEQSGTESTESTLTEEASPYNPDNIKVHSKQFSIKLIDEMIDNGDIDFTPDYQRNFVWNSLQKSRLIESILLRIPLPMFYFSEDEDGKISVVDGLQRLTTIKEFMDNKFPLKNLEYLKDSCEGKYYTAKEKNGELNGKPCIDAKYLRWFNMTQFSVNVIDPNSPPKVKYDIFRRINTGGKPLNNQEIRNSLAGRGLRDTVKEMVSLKEFKVATDYSIKPTRMDDQEVALRFVLFYNLHSEDPTINNYSGYMDSSLDDLTENLSKTRNTDLEKYVRLFSNSMQNAEYLFGSRHAFRKVILHDIKPNAYKQLINKALFVCWS…	DUF262/GmrSD/SspE/BrxU	N/A	PF13304_N_DUF3696_C	N/A	WP_265855200.1	Pedobacter_377_WP_265855200.1	MNALIIKNFKCFYDACIPLNKLTILAGANGNGKSTTIQALLYLRRTIEHCAKWEDEKYILDIPNSLNVELNGAYCLALGNSNFVLPRDAARDEIILGVKKNENNYSIRYDTNDGELWLTPVEIMGNSDYSELFKQEFYYLNAERLGPRITQNIKFYDFPNTGYQGEFVAQLLGDTNNNYKIKIEEERKHHSSKSPYLEQQVNAWLDELMPGVSVSSSYNPDTHSAQVRVDNYFTKGEPTLSTNIGFGISYVLPILVSGLIAVRGTYLIVENPEAHLHPSAQSKIGRFLAMVANTGVNVIVETHSDHVLNGIQISVAKNEINAEDVVVNFFSQIESEKQPHIDSILINNRGELSMWPKGFFDQSQRDFAELFNLRKHE	P-loop_ATPase/DUF3729	N/A	PF06769	N/A	WP_265855201.1	Pedobacter_242_WP_265855201.1	MSNFFLLNAAIDIPTYNEFKLGMSELIAIDKKKDHVFLKHQSIYNLNIFEELFRTYGPVESAIIIFLEQHIASEVYVDTEEKARELDTSLPFAFTGINFLNQAIALQKQIVDDTSYQNFCRTLLGNLDKLKDIMGECLVSKQFEKMFADFKPDVQQSIIEDFAKAKARGLKTPFYPDTKIIKDVTKTNHKTKVYELRVYTPIALRVYFNEIDGVVKLASIEQKSNPNQDNDINSAHKILNEL	Pin'-BECR-Fold (YoeB, gb49, others?)
Bacteria; Bacteroidota; Chitinophagia; Chitinophagales; Chitinophagaceae; Chitinophaga	Chitinophaga japonensis		N/A	WP_145715476.1	Chitinophaga_458_WP_145715476.1	MEMSVKLKSGQEIRLKTIHFSDKPDEVNIYRLVPLVGGNVYLKLELKDNRFQILEQSLEIDEDGELLQEKLDELLLLINPMEASIGTEDNEIDDLDTNPYDPEKIRVDTKPFSLRQIYDMIEMGDIDLSPDFQRNLVWDNLRKSRLIESILLRIPLPMFYFAQDEDGKISVVDGLQRLSTIREFMDNNFSLNNLEYLQDKCGGKYYNHSEKNKSIDPKYFRWFNMTQITVNVIDPSSPFKLKYDIFRRINTGGQPLNAQEIRNCLASGSLRSALREMARLDSFYSATGWSVKDVRMEAQELALRFIVFYTKHNEDPSLNNYSGNIDYELNTYTELLSKNKSFNYQYYISLFDNAMKNAWHLFGDYSFRKCLIDHLKPGARRQLINKALFVSWSVLLAQF…	DUF262/GmrSD/SspE/BrxU	N/A	PF13304_N_DUF3696_C	N/A	WP_145715478.1	Chitinophaga_378_WP_145715478.1	MYFLRINNFKCFQEIDIHLNRLTLMAGANGNGKSTTIQALLFLRQTIEENFRLFEDYYVSERPDININVPLNASFLLTLGNSAHLINRTSDKNEIQIGIFSEEKEMIVDYVADNLEPKLFLTAVKQTDYSAATMPILKKEFYYLNAERIGPRVSQSIQFFDYPNAGWQGEFVAQLISERSGYLPVEKERLFGNTTNPGLEFQVNEWLNDIMPGVRITAKQNADTFTSQIQVENIYTKGDPTIATNIGFGISYILPIIATGLVAKKESYFIVENPEAHLHPSAQSKIGKFLAMVANAGVHVIIETHSDHIINGLQIAVAKSDLQHQFLTINYFSDKDGNIQPDVLPITISEKGELTEWPKGFFDQMQIDYATLFKLRMG	P-loop_ATPase/DUF3730	N/A	PF06769	N/A	WP_145715480.1	Chitinophaga_272_WP_145715480.1	MNNFFLLNDALNTTSISEFENGISSLNTILTEKNNETDVLMMHSSLWTHNNGLGIITDFYFSIVSAEIQRLIPKFFGSLSEYPDYIDSEIQFDRHFPGDCNAFKGIKFSGIPISSAKQITDSTTFKSFKTICGAAVGYTSIRAFWDARESLYPNLIFCDNVLGQIQHLSIGDDRFKLIIEKLSRLNNFTQKWTSGAFDFKSCGLNCSPDTPKRVEDTKTLRTFECPKLGPRVFNLHAKWYFGSEPFRLYFFPEASNHKVYIGYIGDKDGIGF	Pin'-BECR-Fold (YoeB, gb49, others?)
Bacteria; Pseudomonadota; Betaproteobacteria; Burkholderiales; Burkholderiaceae; Paraburkholderia	Paraburkholderia strydomiana		N/A	WP_310355289.1	Paraburkholderia_394_WP_310355289.1	MSSSQDRLSDAEPSLDFDGALEEEDVSGTDLVTKPWDPKDIRITTKTFTIREIFIQIEDGDLDLAPDFQRSFVWKDRQQIRLVESIVLGIPLPAFYFNQDKTGAHQVIDGVQRLTTIKHFMSDGLVLDSAHLEYLRVLEGMRFSTLDPATRRRFAGTQIVAHVIEPQTPDEVKYDIFNRVNTGGSPLTAQEIRHCMSKALSRDFLRSLVESSSFDKATDMSFWSKDAAGHFARDNRRMSDREMALRFCAFYTVPIEDYSKASSLDSFLLDFTRRIDEPSVRSHTPVDLVALDAAFQRAMENASAILGKGAFRRWLPGATRRGPLNRAVFESQAVALADYQLGQLLSHKERIQEGFRALFADPVYDTAVRYGTGDYLKVAIRLTRPREMLREIIS	DUF262/GmrSD/SspE/BrxU	N/A	PF13304_N_DUF3696_C	N/A	WP_310355288.1	Paraburkholderia_362_WP_310355288.1	MIEQLQISGFKRFAQQPFKFAPLTVLAGMNGTGKTSVIHALVLLHLASSRSDGVVPLNGPYGLDLGIYEDIQNWDASDEMFFEMTETGEVLSRWKFQGSQTALFAELIEAPQTIPAGFRAGGRMFQYLSAERFGPRSVLGASALPAKLLEVGSHGEYCAQVLQVLGNEIVSEERLCPGAPEDAAPLLKFEVERWLSRIARPVQIDVESLPIGTVSALRFRVPGSEWVRPPNMGFGVTYALPVIVAALTAGLGGMVVVENPEAHLHPMGQSQMGHFLATMAAAGVQVVVETHSDHLINGIRRAIGEHRILAAPDAVVHFFDAADTPPRLLSFTETGGMDAWPRGFFDQYQIDVAALTRVRRPR	P-loop_ATPase/DUF3732	N/A	PF06769	N/A	WP_310355287.1	Paraburkholderia_313_WP_310355287.1	MTITLVVEETSWRFDGISAPDCLEALEVLLDRIDDAYAEGHDSCYSEDLFDVYVLGDRRFFDLCGADSPLLIPADVRERIASIFGRLPKWQELSLPDSFDVCVAAGAVEFAPSIAWAHAQSADQPHNGPACLVFEPVRAAGCYPVTVENRTCDMWFVSSRQSYNNYFRALIERFSDSPAEMEALSHSAFPDLEFRAECFGGIKDMSKPYRELAKPLVHHLSALSDHGTRIFSGPREQIAAEFGALGVDISNENGNTKSDKEALNERTKEINGRDVEFLWHTKLERHCDRIHLSADGLHTGERLLIGIFCRHLK	Pin'-BECR-Fold (YoeB, gb49, others?)
Bacteria; Pseudomonadota; Betaproteobacteria; Burkholderiales; Burkholderiaceae; Burkholderia	Burkholderia glumae		N/A	WP_080630231.1	Burkholderia_394_WP_080630231.1	MTSSEEKSPDTATLFMRDGELEEEDVSGENLVVKPWDPKDIRITTKTFTIREIFIQIEDGDLDLAPDFQRSFVWKDRQQIRLVESIVLGIPLPAFYFNQDRTGAHQVIDGVQRLTTIKHFMSDELFLDAAHLEYLRVLEGMRYSTLDPATRRRFAGTQIVAHVIEPQTPDEVKYDIFNRVNTGGSPLTAQEIRHCMSKTRSRDFLRNLVETSNFDKATEMSFWSKDSTGKLTRDNHRMSDRELALRFCAFHTVSIDEYSKASSLDSFLLDFTRRIDEPNARAHTSVDLDTLAAAFSRAMGNAAAILGKAAFRRWLPEAQRRGPLNRAVFESQAIALSEYDLDELLPYKEEIREGFRNLFSDSEYDNAVRYGTGDYLKVATRLTKPRKMLREIVS	DUF262/GmrSD/SspE/BrxU	N/A	PF13304_N_DUF3696_C	N/A	WP_080630230.1	Burkholderia_362_WP_080630230.1	MIEYLQINSFKRFAEHRFKCAPLTILAGMNGAGKTSVIHALVLLHLASSRVDGVVPLNGPYGLDLGTFEDIQNWDAPEQIVFEVLETGQAPSRWKFHSGQTALFADLIEVPHSIPLGFHAGRRMFQYLSAERLGPRSTLGAAALPADMLEVGCRGEYCAQVMQVLGNETVPEARLCPDAQEDAAPLLKFEVERWLSRIARPVQIDVESLPIGTVSALRFRVPGGEWVRPPNMGFGITYALPVVVAALTAGEDGIVIVENPEAHLHPAGQSQMGYFLAKMAAAGVQIVVETHSDHLINGIRRAIGEHRLLPANAAVVHFFDSSDSLPQLLSFTETGGMDAWPRGFFDQYQIDVAALTRVRRPR	P-loop_ATPase/DUF3733	N/A	PF06769	N/A	WP_173941284.1	Burkholderia_313_WP_173941284.1	MTLRFVVDETSWRFDGIPPADCIEALEEFLDRIDDAYEDGHDCCYSEDLFDVYVLGQKRFFDLCSEDSPLKIPQEVLERITSAFGRLQKWQDLSLPDDFSVTVGDGQEQFAPSIAWVHARHADGLFYAPSCLVFGPGRTEGCLPVAVQGVVRGIWFVGGRQSYKSYFRSVIKDFSEAPQQMEQLSRSAFPELEFRPGCFGGIKDMSKPYRELAEPIIRHLSVLSDQGARIFLGPRDRVSAEFGAFNVDISNENGNTKADKEALAERTKEFNGEDVEFLWHTKLERHCDRIHLSPDGVANGGKILIGIFCFHLK	Pin'-BECR-Fold (YoeB, gb49, others?)
Bacteria; Pseudomonadota; Gammaproteobacteria; Pseudomonadales; Pseudomonadaceae; Stutzerimonas	Stutzerimonas stutzeri (Pseudomonas stutzeri)		N/A	WP_082321459.1	Stutzerimonas_397_WP_082321459.1	MSQDSLGNLDDEDYSASDLVSKPWNPKDIRITTKTFSIREVYTQILERELDLAPDFQRAFVWRSAQQVKLVESILLGIPLPAFYFNQDNDGNFQVIDGVQRLTTIRHFMSDELELTSDGVDYLKSLSGLRFSTLDGATRRRFGSTQIVAHVIEPQTPDEVKYDIFSRVNTGGSQLSPQEIRHCMSKTTSRTLLKNLVESSSFDEATNWFFWRRDNSGNWYRDNRRMADREMALRFCAFYGEPIAEYALASSLNAFLLDFTRKLDEGRLSSGLKVDDLCVAFDRAMRNCNHILDDHAFRRPAQDGRRGPLNRAVFESQALALADYELSDLLPYKEELRQGFLELFHQINYDGAVRAGTGDYRKVLVRLEEPKSMVKGIVR	DUF262/GmrSD/SspE/BrxU	N/A	PF13304_N_DUF3696_C	N/A	WP_031323218.1	Stutzerimonas_357_WP_031323218.1	MINSLRIKGFKAFNESSFRMAPLTVLSGINGSGKTSLIHSLLVLSQATERDDGIVSLNGPFHLELGSFGLLQNWNSDHVMLGFELDSEFFSWELKGAEASLFAEATGPNIYPSILARDARGFQYISAERYGPRGILGSSAIHPRDLEVGVKGEYSAHVLYALDSLKVDGSRAPANFAEETHLLKPLTEAWLSRVTRPLQIDTEAHPALTAFSLRFRDPDGEWVGAPNMGFGVTYSLPVILAGLTAANGGILVIENPEAHLHPAGQSQMGVFLATIAASGVQVVVETHSDHVVNGIRRAIGEHKILSSDDAIVHYFPLEGEVEELLFTEVGGVDKWPKGFFDQYQMDISALTKTRRSR	P-loop_ATPase/DUF3734	N/A	PF06769	N/A	WP_152028131.1	Stutzerimonas_308_WP_152028131.1	MIFALDESTFLLDGIPNESCLELLEDYLDLIDMAIEGGWQVFYSADLFSNVVGWGFSFYELYSEASPLFIPMEIRERVAAAFSILQRWDDGDLPDPLEVVINDSLLFAPTVAWMATKILGGENASCLVFKSARREGFQPIVFSEKQFSAFFVSDAGSYREAFRKSIVSNCNNSSLLECYSTSAFPNLRFVDGVFSGIKDMSKPYLNMCAPIVHHLSALSDFGREIFSGDRVEVSGRFGALGVNITDENGNTKHDAKAMAQRRKDFKGDLLEFTWHSKLAPDRDRIHICPDKLQEEGYIIVGIFCYHLK	Pin'-BECR-Fold (YoeB, gb49, others?)
Bacteria; Pseudomonadota; Gammaproteobacteria; Chromatiales; Chromatiaceae; Thiodictyon	Candidatus Thiodictyon syntrophicum		N/A	WP_100917963.1	Thiodictyon_392_WP_100917963.1	MTIDSDLAGSPPTEMEDEDTGSGGAAVKPWDPKKIRISTKNFTLREVVDQINEGDIDLTPDFQRDYVWKQRQRTRLVESILLGIPLPAFYFNQDINGTYQVVDGVQRLSTVRLFVSDGHTLREDDLEYLRDLKDHTYSSMDPAMVRRFRATQIVVHVIEPQTPDEVKYDIFSRVNTLGSPLSAQEIRHAMSKSRSRDLLKRLVELPAFDEATGRHFWKVSPDEPNELVRDSKRMADRELALRFCAFSSFSEEEYRQHESLDAFLLHFTRRIDGGSDGSAAINDARLAKLEESFNRAMTNAIEVLGDAAFRRWPRRAKRRGPINRAVFEAQAIALAEYPLARLAPKAKRIVTAFRAAFDDEDYTRAVAVGTGDPIKISFRLNRTREILAEAVG	DUF262/GmrSD/SspE/BrxU	N/A	PF13304_N_DUF3696_C	N/A	WP_100917964.1	Thiodictyon_367_WP_100917964.1	MIDQLHIRGFKRFADQALDLAPLVVLAGLNGTGKTSVIHALVLAREASIEDSAESIRLNGPVGLELGTAEDVHNWGAEGDIDFDMRHDRDETTASWRFGVPANAPEALYLEVAARPDNPPFAFTRASRAFTYLCAERLGPRSVLGASALPADALEVGVRGEYCAQVLAALGDRPLNDTQRLHPEREPGTAPLLKYELERWLGEIVKAVEIDTESFPGTLVTALRFRAPGGDWVRAPNMGFGVSYALPIVLAGLVASPGGLLVVENPEAHLHPAGQSRIGVYLAWLAGCGIQVIVETHSDHVLNGVRRAIGEHRYLPCEHATVHFFDSDESDTARVTPLLFTAMGGVSDWPRGFFDQYQIDVSALGRIRRQR	P-loop_ATPase/DUF3735	N/A	PF06769	N/A	WP_100917965.1	Thiodictyon_332_WP_100917965.1	MAFVVDGSEWCFDGWSEAEIDSALGAFLERVTTAQSWGERVWIGDDIYTRPVLGGLSVWELLSPGAAVKLDNEILEKLAAALGRATRYLDEESWPVGMEYPEIVVGEGPASENADVYWAHHRVRAGRAVACLALRRSGVYLTGSAAGAVKLHWVIDERGHRAFFRSAIDVERDTAATLERLAPHAYPDTFFLPGVWRGLSDFEGGYTRVREELRRYLDGFDDHGWWVFMAPPPLETELDRRPPMEGRPDQRLIERRFTLCGLEMAPENANVAQHKTCRQARERTLKGRTLYCQWHGKIEPHINRIHIHPPIPESGNRIVVAIFHAHLPLPGD	Pin'-BECR-Fold (YoeB, gb49, others?)
Bacteria; Pseudomonadota; Alphaproteobacteria; Hyphomicrobiales; Methylocystaceae; Methylosinus	Methylosinus sp. PW1		N/A	WP_084570593.1	Methylosinus_402_WP_084570593.1	MSADKSSPHPSADDENETAPDAIDDEDTGRGDAFVKPWDPGKIRITTKHFSLRDVVDQIRDKDIDLSPDFQRDYVWKQRQRTRLIESILLGIPLPAFYFNQDNEGKYQVVDGVQRLSTISLFMQDNHTLDKADLEYLTDLHDLKFSELDSPALRRFRSTQIVVHIIEPQTPDEVKYDIFSRVNTLGSPLSAQEIRHAMSKQRSRDFLTELSEMREFDEATQWHYWRRTQNSNGRFDKVRDSGRMTNRELILRFCAFRNYSDAEYRKHSSLDAFLVAYTKRLDGCSSDQPAVSAKEMDELKVDFSRAMQNAHNILQKAAFRRFPPNQVRRGPINRAVFEAQAIALADYRLDLLLPNKQKIVDAFRSVFADPEYSRSVTVGTGDPKAVERRLCYTKDILAG…	DUF262/GmrSD/SspE/BrxU	N/A	PF13304_N_DUF3696_C	N/A	WP_084570594.1	Methylosinus_368_WP_084570594.1	MITGVDIQNFKRFQSQYFKLGPLSILTGLNGSGKTSVVHALLLAWEASAGASDNTVRLNGPFGIELGTAEDVRNWNSIDPIEIKISSNSKETSNWKFGAPADDALYLTVEEKPESPPAAYSACPRSFTYLCAERLGPKSILGASPYPAEQLEVGVRGEQCAQLLATLGGKLMEDINRLHPDREKNAPALLKYEVEHWLGEIARPVEINAERYQGSSVTALSFREPGGTWVRAPNMGFGVSYALPVILGGLIAMTGGLFIVENPEAHLHPAGQSRIGIFLAWLAGRGVQVIIETHSDHVLNGIRRAIGEYNYLDHDKAVVHFFDSIEGDDIAVHELRFTPIGGVSDWPLGFFDQYQIDVASLGRLRRKR	P-loop_ATPase/DUF3736	N/A	PF06769	N/A	WP_156967817.1	Methylosinus_334_WP_156967817.1	MAFVVDGSEWHFDGWSADEVAASIELMLERVSTAQARREAIWIGDDLQTRPVLGEFDIWSLFSPESPLKLSPELRQELAAWLGKALRYADENVWPDGMEETIIRVDCDPAIENIDVAWAHHNVRNRRAVACLSIRRSGPHQTVSGRGVATIYWINCEENHKNFWRSAIDVEGNNEETLQSIAPHAFPNLYFYPAVWRGLRSLVGGYYALSFEIRRYLSILDDYGGAAFTCPPPALSPAEFANSSDRSCPPNQLVEQRFEQLNLSMAPEKPNVYNNSRCRQAREVQIGPRTLYCEWHGKLEPHQNRLYLHPPIPECGDKIVIAIFHPHLPLPGDN	Pin'-BECR-Fold (YoeB, gb49, others?)
Bacteria; Pseudomonadota; Gammaproteobacteria; Pseudomonadales; Pseudomonadaceae; Pseudomonas	Pseudomonas aeruginosa		N/A	WP_083546896.1	Pseudomonas_396_WP_083546896.1	MTVKRKIKTDPENELFLEEDYFDHVEIEDTSRGDAAAKPWDPTKIRITTKHFSLRDVVDQINDKEIYLSPDFQRDYIWKERQRTRLIESILLGIPLPAFYFNQDIDGTYQVVDGVQRLSTVARFMQDKHTLAEQDLEYLINLDGTTYSTLSPAELRRFRSTQIVVHVIEPQTPDEVKYDIFSRVNTLGSPLSAQEIRHAMSKSRSRDLLKKLSEMKEFDEATEWQYWKKNSAEQTRDSGRMTNRELALRFCAFRNYSIEEYREHPSLDAFLVAFTRKVDSDEKLISDAQLKRLVSDFKRAMKNANEILGPAAFRRWPPNQYRRGPLNRAVFESQAIALADYRITQLRPYKDKIELAFRKAFDDYDYSRAVTVGTGDPRKVELRIQYTKNILKEILP	DUF262/GmrSD/SspE/BrxU	N/A	PF13304_N_DUF3696_C	N/A	WP_083546897.1	Pseudomonas_368_WP_083546897.1	MITNLRIRAFKRFEDESFSLRPLTVLTGLNGSGKTSVIHSLLLAWEATASAPHETIRLNGPFGIELGTAEEVRNWSSSKNIEIHLESENNKINSWSLSIPTSDSLYLSVSARPDTDIPAFSSKPRHFTYLCAERLGPRSLLNSSPIPSERLEIGVQGEYCAQILGALGSKPFEFPERLHPLKDKEPSLLLKYEVESWLAEIVRPVELDTIHYPGTTVTAMQFRFTGQDWVRAPNMGFGISYALPIILAGLTTPPSGLLIVENPEAHLHPAGQSRIGAFLAWLANCGVQVIVETHSDHVLNGIRRAIGDYRYLSHSNAIVHFFDSSQNDQPDIKNLNFTKTGGISHWPKGFFDQYQIDIASLGKIRRGR	P-loop_ATPase/DUF3737	N/A	PF06769	N/A	WP_132468566.1	Pseudomonas_330_WP_132468566.1	MAFVIDSSEWNFDNWPPELIVEKLENILERIHIALERSENVWFGEELQNKEILQGHDLWSLRSEDSPLTLPPEIWEELAAWLGRGKCYLDEDWPDNFPEHSVTHLDNLSIPENMDIDWAHHNTLSGNPVACLSLNRNGIYTTQSNSGSIDIHWITSETDALKFWRSAIDIQGDNDQSLENLSAHAYPYLYFHSEIWHGIHRLTGGYHANRNKIKKHLATLNDFGEWAFTAPPPALSPQEPRGESTERPSNQIIERRFHGLNITMAPENPNVFRNSRCRAAREITIQSRKIYCEWHAKIEPHTNRIHVYPPIQESNNRLIIAIIDAHLELP	Pin'-BECR-Fold (YoeB, gb49, others?)
Bacteria; Pseudomonadota; Gammaproteobacteria; Lysobacterales; Lysobacteraceae	Xanthomonas		N/A	WP_184515840.1	Lysobacteraceae_396_WP_184515840.1	MSTENLDQEDEKLLPPDAVDDDDTGGGAGEIQPWNPTKIRITTKNFTLREVVEQIRQDEIDLSPDFQREYVWKRRQRTRLIESILLGIPLPAFYFNQEHDATYQVVDGVQRLSTISLFMGNGHELSGSDLEYLKDLDGLTYEQLDQASMRRFRSAQIVVHIIEPQTPDEVKYDIFGRVNTLGSPLSTQEIRHAMSKSRSRKFLCELTELRAFDDATGNNFLRRDREDPSKWVRDTGRMMNRELVLRFCAFLDFDVDSYRQFASLDAYLADFTKRLDERPASKPGLSQSSLDEIRKKFEAAMMSASFVLGKYAFRRVTPQASKRGPINRAVFEAQATALAKFPTEALLSKKNKVIKELIDLFNDDEYVRSVTVGTGDPRRVLHRLSATHEAVIRALS	DUF262/GmrSD/SspE/BrxU	N/A	PF13304_N_DUF3696_C	N/A	WP_184515843.1	Lysobacteraceae_366_WP_184515843.1	MIDNIRIKGFKRFSDISLAMKPLTVLTGLNGAGKTSVVHSLLLMREATKSQAVMLGGPFNLQLGTAEDIVNWNSLGGIEFQVEEGGALFDWVLESPADESRYLMASISPDPLPFAFQAMPRRFTYLSAERLGPRGSVGASALPSDDLEVGVRGEYSAQIIESTGGKPGFTDRRHPDSSELSLLKYEIERWLGELTRPLAIEAVHHEAADAYALRFQVPTSGQWVRAPNMGFGVSYALPVVVAGLTAASGGLLLIENPEAHLHPAGQSRMGVFLAWLASKGVQVLVETHSDHVLNGMRRAIAENDLLAAENAVVQFFDDSEEVAKELHFTERGGVSHWPEGFFDQYQIDVAALGRVRRAGGSNGIRR	P-loop_ATPase/DUF3738	N/A	PF06769	N/A	WP_349781160.1	Lysobacteraceae_332_WP_349781160.1	MAFVVEGDDWDFQGKAQHEVLDALDKFFEKLDRAASDKVKVWFGEDFSSRPILGGSSIWDLCAEGFAISIPPEVSQELAAHLGRGLYYVDEPDWPAGFPEDGVISIDGGPARENLDAAWAHHNVRTGKAVACIGLWRNGVFTTATSMGMTNLHWLGDGPAGAAEFWQDAIDVEGNSLASFVRLAPKAYPRLYFFGGVLAQANQLAGGYYANSAALKRHLKILDEAAHWAFTAAPPALSRHEVAGPHGIHPTNQLIERRFTALTLDVSPENPNVYIDRRCREARQITIAGKGFYCEWHCKLEPHRNRIHLHAPAAESEGKVVIAFFAEHLPLP	Pin'-BECR-Fold (YoeB, gb49, others?)
Bacteria; Pseudomonadota; Betaproteobacteria; Burkholderiales; Alcaligenaceae; Alcaligenes	Alcaligenes sp. AB3		N/A	WP_311219389.1	Alcaligenes_397_WP_311219389.1	MTPSNNQPLELDNELAPDVVDDEDTGGEGFTVQPWNPSKIRITTKNFSLREVVEQIRMDEIDLSPDFQREYVWKRRQRTRLIESILLGIPLPAFYFNQEEDATYQVVDGVQRLSTIHLFMNNEHELAAADLEYLKELDGLRYDQLDQAVMRRFRAAQIVVHIIEPQTPDEVKYDIFSRVNTLGSPLSAQEIRHAMSRQRSREFLLVLSELPSFDEATARNFFRKDRNDSSRWVRDTGRMMNRELALRFCAFLNFDEEVYRQFSSLDAYLADFTKRIDGRPASGPSFDDSQLIDMCQKFDLAMRNAICVLGKYAFRRNPAYASKRGPLNRAVFEAQAIALAKFPHDLLASHADEVRGRLLSLFEEDEYVRCITVGTGDWRRVALRLHCTYDAIREAFL	DUF262/GmrSD/SspE/BrxU	N/A	PF13304_N_DUF3696_C	N/A	WP_311219390.1	Alcaligenes_366_WP_311219390.1	MIDHLTICGFKRFDTVLLSLKPLTVLTGLNGAGKTSVIQALLMMREANSSQHVKLRGPFDLELGTATDVVNWQHASDVEFHVREDGRTFDWVLKAPNEEARHLQVISRPDPPPIAFQAGPGRFTYLSAERIGPRVRVDASSLPVNELEVGVRGEFTAEIIETRGLRPGIDGRHHPNLDDQSLLKYQIEMWLGEITRPLQINAEHHAGADAYALSFQAPDGEWVRAPNMGFGVSYSLPIIVAGLTAATGGLMIVENPEAHLHPAGQSRMGAFLAWLASKGVQVVVETHSDHVLNGMRRAIGEHAFLSPDKAIVHFFDHSTPLNVQELCFTERGGISHWPQGFFDQYQIDVAALGRLRRKGTTDGIRS	P-loop_ATPase/DUF3739	N/A	PF06769	N/A	WP_311219391.1	Alcaligenes_333_WP_311219391.1	MAFVVDGNDWKFDGKATAQIQAAIEQFLGILGDAKNAGVPVWFGEDFQVDPVLGDQIIWDLMSSDSPLPLPTEVWQELTVYLAQPLHYVDEERQPPDFPTYVDIAIDVGPTVLNRDVAWAHHSVRDGRAVACIGLWREGVLDTSSAVATQRLHWLSNPSSVVEFWREGIDIEGNSPRAFERLATRAYPELHFVGNVLHQAGNFVGGYYANAPNLKRHLAVLNDYGHWAFTAAPPAQDPADSPGNAGDHPSDQLVQIRFSRKQIDIAPEHANVKSNKSCRVAREVTLNGKVLYCEWHCKLEGHQNRIHVHRPVTESNDKLVVAIFADHLPLPGV	Pin'-BECR-Fold (YoeB, gb49, others?)
Bacteria; Myxococcota; Myxococcia; Myxococcales; Cystobacterineae; Archangiaceae; Archangium	Archangium violaceum		N/A	WP_203410199.1	Archangium_393_WP_203410199.1	MADKTPKAPPEAPPEEPKEEFFENNATDVEVEDVGGRPTEAKPWDPSRIRISTKPFSLRQVVDMIQDGDIDLAPDFQRLFVWKPVQRSRLIESVLLGIPLPAFYFNQDGEGAMQVVDGVQRLTTIYSFVTQKEPLLDLEYLKSLEGQTFDKLDAALRRRFQQTQIFVNVIEPQTPDDVKFDVFRRINTGGSPLTAQEIRHCMSRKRSRDLLKNLTSLSSFHQATDGAFRYERRMADREVVLRFCAFRTLPDLNNYREFNSLDSFLLDFTRRVDGVHPSQQGISDSDLFKLSADFERAMRTAAVVFGNAAFRKYRLGASRRGPINRALFESWATALADYEPEQLRPHKETIFKAARKRMGDYDYNAAISQGTGDISKVKLRFQVARDILKEAAG	DUF262/GmrSD/SspE/BrxU	N/A	PF13304_N_DUF3696_C	N/A	WP_203410198.1	Archangium_372_WP_203410198.1	MITKLQITGFKRFSSCALDFAALTVLTGLNGAGKTTILQALLLAREASTTGASTVPLNGPFGLELGSAEDILNLNTAVDTSEIELLASLDDGTDVRFLLDARDETLLHLPIKSRPERIPQALGGSNRAFTYLSAERLGPRDVLGASARPAEDLGVGVQGEFCAQVLALHGLKEKVSKGRLHPHRHEEADTFLKYQVEAWLSDIARPTEINTDWFPNTSVTALRFRVPGGEWVRAPNMGFGVSYSLPIVLAGLFTPVDGLLIVENPEAHLHPAGQSRMGTFLATLAGAGVQVLVETHSDHVLNGIRRAIGEHLVLGAEQALVHFFDVGSDGQPQTTPLRFTQTGNLSNWPRRFFDQYQIDVAALSRVRRGPPR	P-loop_ATPase/DUF3740	N/A	PF06769	N/A	WP_203410197.1	Archangium_332_WP_203410197.1	MRFVLEETSWTWDGSDRDAYIERIEQFLDRLDVARERDEPYAASSELLRQQVLGTNELSELLWNQDLPLNLPPEVSQRIAALFNSLPYWDEEMDWPAIEVSITNHVAMSPSTALAHKRVTEGSATACIPLPGTFRGRCEVVVDGRSAQVHFVVDEASHREFFRDAFDVERPNEAGLEALASHAYPDLFFLDGVWGELRHFEGGYARVRDSLHRLLAVLDDYGAWVFTDETGRLSPHEPMLDNEPSKPVTDQLIQQRLIGWGFDVAPEKPNVRDDGVCRRARERVLESRTLYCEWHYKFGYVNRVHIHPPVTESKDKLIVAIFRDHLPLPGRY	Pin'-BECR-Fold (YoeB, gb49, others?)
Bacteria; Pseudomonadota; Gammaproteobacteria; Pseudomonadales; Pseudomonadaceae; Pseudomonas	Pseudomonas sp. N-137		N/A	WP_322834780.1	Pseudomonas_409_WP_322834780.1	MLLNISKNAAVFLRANPRKSSVINQLPSNFDDSDQVEGLDEEVTEGEVLTVRPWDPKHIRITTKNFTVREIFTQIVEGDLDLAPDFQRSFVWKIRQQIRLIESILLGIPLPAFYFNQDDVGAHQVIDGVQRLTTIRLFMSDELKLEEEHMEYLKPLQGLCYSTLDPATRRRFSGTQIVAHVIEPQTPDEVKYDIFNRVNTGGTPLSPQEIRHCMSKDRSRSLLAILVENTNFDAATGYAFWAQGQDGSIHRDSRRMSDREMALRFCAFRNFSIENYGQAASLDSYLLEFTRRLDSHAVADAEYDDLVSDFDQAMINSHEILGSLAFRRYQYNSSRRGPINRAIFESQALALADYSLEQLMPFRDQILMSFLELFDDPVYDNAVKSGTGDVLKIHRRLEM…	DUF262/GmrSD/SspE/BrxU	N/A	PF13304_N_DUF3696_C	N/A	WP_322834781.1	Pseudomonas_362_WP_322834781.1	MITDVRIKGFKRFSDHVFDMRSLTILAGINGAGKTSVIHSLLLTAEAWRRDDGVVELNGPYGLELGEFSDVLNHETTSDFSIVIGSDHDGGRLEDAWVFGEGDTGLYAKVDLPRPQSVFNGQPRSFQYLQAERLGPRVTQGSAALPSTMLEVGCSGQFTAQVLDTLGGKLSVEEERRFITDDSIPPLLKSQTEAWLSLITRPVQIDTETFPGTSVTAIKFRTSDIWLKPTNMGFGVTYALPIILAGLTAVKGGVLVVENPEAHLHPAGQSHMGVFLAIIAASGVQVVVETHSDHILNGIRLAIGAHKILKHTQSIVHYFDGDESAPDSLEFTEVGGVSSWPAGFFDQYHLDIAALTRIRRPR	P-loop_ATPase/DUF3741	N/A	PF06769	N/A	WP_322834782.1	Pseudomonas_309_WP_322834782.1	MDETCLDFNGCTNDDYISALESVLDRMDDAILAGYDCFYSDELFFRPVYNGCTIWELFNPQAPISISPEVRVRLAVVFSKLSTIQEVDLGDMTVSPVKFEKDGVDCSFSIAWAYLIMLAGIDAVVACITSSLATGDAFLNITSDGGTVGVWFVASQRGDENLFRWVICELTSSPAEMEMYASSAFKELDFVEGAFNGIKGMSKPYNNLVGPLVTHLSALSDEGRRIFSGPRENVEAEFGPYGVDLSDENGATKRNSRAKAERTVSWKKQDRVFWWHTKLERNQDRIHFCPADLVSGGNILVGIFCYHLT	Pin'-BECR-Fold (YoeB, gb49, others?)

## Sheet: 4 Transmembrane Fusions
UniProt ID	Toxin GB ID	My Protein Identifier (ToxM)	Taxonomy	ToxM sequence	Gene distance	Gene order	Antitox Uniprot ID	Antitoxin GB ID	My Antitoxin ID (ToxR)	ToxR sequence	Comments
ParE/RelE Proline Rich with transmembrane domain between N-term BECR-fold; Antitoxin with DNA-binding domain
A0A919KJ89	GHH59254.1	Pseudomonas_354_GHH59254.1	Bacteria (superkingdom), Pseudomonadota (phylum), Gammaproteobacteria (class), Xanthomonadales (order), Xanthomonadaceae (family), Xanthomonadaceae incertae sedis (no rank)	MLRREWTAPAAKRFEHAQDHYHALNPVAAAAMARQVLQATRRLGEQPGLGRPGRVAGTREWRVARTPYLLVYRVRDDALQVLHVEVDARDWMPRTEPWIEPLEPWLAALASALLHVLMVFALLHASTPTMSTPQGAVAGGRMKVDFLGETSEPEQPAPPSPPPPSATSPVRSTVVKDAKDPLPPDVAATPRRVPAPRPVVQRPSQSPSPTPAPVQRRPETWTGRPPGMLDEDVAEDDGLADSAAFEPGYRNDRRSAEPSLDVGGYQVYYDLRSETQLRAWKEQGMKEIAILLPGTQNRMVCPLEIALRRGSGKCRLLPPDSPELQSIGDAREVINMMEVYRRGEPVWRGPGPYR	-14	AT	A0A919KJY3	GHH59258.1	Pseudomonas_68_GHH59258.1	MSPLKQEAHKLIDALPDAAGWDDVARAVDEARFHGAVRDGIEAADRGQLAGPERMKATFARWGIDVAA		Plasmid
A0A6B3KN17	NEK74239.1	Xanthomonas_359_NEK74239.1	Bacteria (superkingdom), Pseudomonadota (phylum), Gammaproteobacteria (class), Xanthomonadales (order), Xanthomonadaceae (family), Xanthomonas (genus)	MLRRDWTVPAATQLAHAQDHYHALNPTAAAAMARQVLEATRTLAEQPGRGRVGRAPGTREWVVKQTPYVLVYRVREGALQVLHVHLDASDWLPRTEPLIERIEPWIAALISALLHVLMLLILLSASTPTMTPPQGSASGGRIKVDFVGDTSQPDQPVPSPTPVPPTSTPVQSTLVQQAKNPVPRQGDTAQGSLAERRQPRRQQRPTPPQPPAPPAASAQRRPDTWTGRPPGMLDEPADGAEDGMANTPTISQGRRNDRNNAQPSLDIGGFQVYYDVRSETQLRAWKEQGMQEIAIILPGTQQRMICPLDVALKRGSSKCRLLPPDSPELKSIGDAREVINMMEVYRQGEPVWRGPGPYR	-14	AT	A0A6B3KMG5	NEK74238.1	Xanthomonas_68_NEK74238.1	MSAIKQDAHMLIDTLPETAGWSDVVRVVADASFQAAVQDGIAAADQGALTTPAQVSALFARWGVDVTA	Toxin: BECR-fold-TM-Structured C-term; Antitoxin: possible RHH
A0A2S6Y0N3	PPT33769.1	Xanthomonas_362_PPT33769.1	Bacteria (superkingdom), Pseudomonadota (phylum), Gammaproteobacteria (class), Xanthomonadales (order), Xanthomonadaceae (family), Xanthomonas (genus), Xanthomonas axonopodis (species), Xanthomonas axonopodis subcluster 9.1 (no rank)	MLRRDWTVPAATQLAHAQDHYHALNPTAAAAMARQVLDATRTLAEQPGRGRAGRVPGTREWVVKQTPYVLVYRVRDGALQVLHVHLDASDWLPRTEPLIERIEPWIAALISALLHVLMLLILLSASTPTMTPPQGSASGERIKVDFVGDTSQPDQPVPSPTPVPPTATPVQPPPAASPVQSTLVQQAKNPVPPQGDTARGSLAERRQPRRQQPPAPPAASAQRRPDTWTGRPPGMLDEPADGAEDGMANTPTISQGRRNDRNNAQPSLDIGGFQVYYDVRSETQLRAWKEQGMQEIAIILPGTQQRMICPLDVALKRGSSKCRLLPPDSPELKSIGDAREVINMMEVYRQGEPVWRGPGPYR	-14	AT	A0A2S6Y0K5	PPT33770.1	Xanthomonas_68_PPT33770.1	MSAIKQDAHMLIDTLPEAAGWSDVVRVVADASFQAAVQDGIAAADQGALTAPAQVSALFARWGVDVTA	Toxin: BECR-fold-TM-Structured C-term; Antitoxin: possible RHH	Plasmid
A0A0G9BUU3	APP00616.1	Xanthomonas_368_APP00616.1	Bacteria (superkingdom), Pseudomonadota (phylum), Gammaproteobacteria (class), Xanthomonadales (order), Xanthomonadaceae (family), Xanthomonas (genus)	MLRRDWTVPAATQLAHAQDHYHALNPTAAAAMARQVLEATRTLAEQPGRGRAGRVPGTREWVVKQTPYVLVYRVREGALQVLHVHLDASDWLPRTEPLIERIEPWIAALISALLHVLMLLILLSASTPAMTPPQGSASGGRIKVDFVGDTSQPDQPVPSPTPVPPTSTPVQPPPAASPVQSTLVQQAKNPVPPQGDTAQGSLAERRQPRRQQRPTPPQPPAPPAASAQRRPDTWTGRPPGMLDEPADGAEDGMANTPTISQGRRNDRNNAQPSLDIGGFQVYYDVRSETQLRAWKEQGMQEIAIILPGTQQRMICPLDVALKRGSSKCRLLPPDSPELKSIGDAREVINMMEVYRQGEPVWRGPGPYR	-14	AT	A0A0G8XGT4	APP00617.1	Xanthomonas_68_APP00617.1	MSAIKQDAHMLIDTLPETAGWSDVVRVVADASFQAAVQDGIAAADQGALTTPAQVSALFARWGVDVTA
A0A6V7F891	CAD0359609.1	Xanthomonas_370_CAD0359609.1	Bacteria (superkingdom), Pseudomonadota (phylum), Gammaproteobacteria (class), Xanthomonadales (order), Xanthomonadaceae (family), Xanthomonas (genus), Xanthomonas hortorum (species)	MLRRDWTVPAAKQLAYAQDHYHALNPTAAAAMARQVLEATRTLAEQPGRGRAGRVAGTREWVVKQTPYVLVYRVRDDALQLLHVQVDAKDWLPRTEPKGERLDPWIASLVSALLHVLMLLILLSASTPTMTPPQGSASGGRTKVDFVGDTSTPDQPVPSPAPTPPSPMPAPVQPPPAASPVQSTLVKTAKNPIPPAGNTRRGGLVEQRQAQPVQRPTPPQPPAEPSSPPQRRPQTWTGRPPGMLEEEADAAEDGMSNTPTISEGRRRDRNNAQPSMDVGGYQVYYEVRSETQLRNWRDQGMKEVAIILPGTQYRMVCPLEVALKRGSSKCRLLPPDSPELKDIGDAREVINMMEVYKQGEPVWRGPGPYR	-14	AT	A0A6V7F7Q5	CAD0359603.1	Xanthomonas_68_CAD0359603.1	MSAIKQEAHTLIDTLPEAAGWDDVVRVVDTASFEAAVLDGIAAADQGAVAAPAQVTALFAKWGVDVAA
B0RMF0	CAP53763.1	Xanthomonas_371_CAP53763.1	Bacteria (superkingdom), Pseudomonadota (phylum), Gammaproteobacteria (class), Xanthomonadales (order), Xanthomonadaceae (family), Xanthomonas (genus), Xanthomonas campestris (species), Xanthomonas campestris pv. campestris (no rank)	MLRRDWTVPAATQLAHAQDHYHALNPTAAAAMARQVREATRTLAEQPGRGRAGRVAGTREWTVKHTPYVLVYRVRDDALQLLHVRLETQDWLPRTEPVIERIEPWIAALISALLHVLMLLILLSASTPSMTPPQGSASGGRTKVDFVGDTSQPDQPVPSPTPVPPSPTPTPVQPPPAASPVQSTLVQQAKNPVPPQGDTAPGSLAERRRQTRRQTRPTPPQPPAPPAASTQRRPETWTGRPPGMLEEEADGAEDGTANTSTISQGRRNDRNNAQPSMDVGGFQVYYEVRSETQLRAWKEQGMQEIAIILPGTQQRMVCPLDVALKRGSSKCRLLPPDSPELKSIGDAREVINMMEVYRQGEPVWRGPGPYR	-14	AT	A0A1X7QF49	SMH63206.1	Xanthomonas_75_SMH63206.1	MFPHRSAMSPIKQHAHQLIDALPEAAGWDDLARAVDGARFEAAVHAGMAAADQGQIASPAQVTAMFARWGVDVAA
A0A6C1YS90	TXD45180.1	Xanthomonas_371_TXD45180.1	Bacteria (superkingdom), Pseudomonadota (phylum), Gammaproteobacteria (class), Xanthomonadales (order), Xanthomonadaceae (family), Xanthomonas (genus)	MLMLRRDWTVPAATQLAHAQDHYHALNPTAAAAMARQVREATRTLAEQPGRGRAGRVAGTREWTVKYTPYVLVYRVRDDALQLLHVRLETQDWLPRTEPVIERIEPWIAALISALLHVLMLLILLSASTPSMTPPQGSASGGRTKVDFVGDTSQPDQPVPSPTPVPPSPTPVQPPPAASPVQSTLVQQAKNPVPPQGDTAPGSLAERRRQTRRQTRPTPPQPPAPPAASTQRRPETWTGRPPGMLEEEADGAEDGTANTSTISQGRRNDRNNAQPSMDVGGFQVYYEVRSETQLRAWKEQGMQEIAIILPGTQQRMVCPLDVALKRGSSKCRLLPPDSPELKSIGDAREVINMMEVYRQGEPVWRGPGPYR	-14	AT	N/A	TXD45598.1	Xanthomonas_75_TXD45598.1	MFPHRSAMSPIKQHAHQLIDALPEAAGWDDLARAVDGAGFEAAVHAGMAAADQGQIASPAQVTAMFARWGVDVAA
A0A8E2YN13	QBO00382.1	Xanthomonas_372_QBO00382.1	Bacteria (superkingdom), Pseudomonadota (phylum), Gammaproteobacteria (class), Xanthomonadales (order), Xanthomonadaceae (family), Xanthomonas (genus), Xanthomonas oryzae (species)	MLMLRRDWTVPAATQLAHAQDHYHALNPTAAAAMARQVLEATRTLAEQPGRGRAGRAPGTREWVVKQTPYVLVYRVRDGALQVLHVHLDASDWLPRTEPLIERIEPWIAALISALLHVLMLLILLSASTPTMTPPQGSASGGRIKVDFVGDTSQPDQPVPSPTPVPPTPTPTPVQPPPAASPVQSTLVQQAKNPVPPQGNTAPGSLAERRQPRRQQRPTPPQPPAPPAASAQRRPDTWTGRPPGMLDEPADGAEDGMANTPTISQGRRNDRNNAQPSLDIGGFQVYYDVRSETQLRAWKEQGMQEIAIILPGTQQRMICPLDVALKRGSSKCRLLPPDSPELKSIGDAREVINMMEVYRQGEPVWRGPGPYR	-20	AT	N/A	QBO00810.1	Xanthomonas_68_QBO00810.1	MSAIKQDAHTLIDTLPETTGWGEVVRVVADASFQAAVQDGIAAADQGALMAPAQVSALFARWGVDVTA
A0A2S7C7M0	PPU57576.1	Xanthomonas_372_PPU57576.1	Bacteria (superkingdom), Pseudomonadota (phylum), Gammaproteobacteria (class), Xanthomonadales (order), Xanthomonadaceae (family), Xanthomonas (genus)	MLRREWTVPAAKQLAHAQDHYHALNPAAAAAMARQVLEATRTLAEQPGRGRAGRVPGTREWVVTQTPYVLVYRVRDDTLQLLHVHLDPSDWLPRTEPLIERLEPWIAALISALLHVLMLLILLSASTPTVTPPQGSASGGRTKVDFVGDTDQPQQPTPSPTPTPPSPSPTPAPVQPPPAASPVQSTLVQNARNPVPPQGSTRSGGLTEQRQARPVQRPTPPQPPAEPSSPPQRRPETWTGRPPGMLDEPADAAEDGTAYTPTISQGRRNDRNNAQPSMDIGGYQVYYDVRSETQLRVWKEQGMQEIAIILPGTQQRMVCPLEVALKRGSSKCRLLPPDSPELKSIGDAREVINMMEVYRQGEPVWRGPGPYR	-14	AT	A0A2S7C7Q3	PPU57575.1	Xanthomonas_68_PPU57575.1	MSAIKHHARTLIDTLPDTAGWEDVLHAVSEARFQAAVLDGITAADQGDFIAPAQLTALFAGWGVDVAA
A0A0H2XEL9	AAY51304.1	Xanthomonas_373_AAY51304.1	Bacteria (superkingdom), Pseudomonadota (phylum), Gammaproteobacteria (class), Xanthomonadales (order), Xanthomonadaceae (family), Xanthomonas (genus), Xanthomonas campestris (species), Xanthomonas campestris pv. campestris (no rank)	MLMLRRDWTVPAATQLAHAQDHYHALNPTAAAAMARQVREATRTLAEQPGRGRAGRVAGTREWTVKHTPYVLVYRVRDDALQLLHVRLETQDWLPRTEPVIERIEPWIAALISALLHVLMLLILLSASTPSMTPPQGSASGGRTKVDFVGDTSQPDQPVPSPTPVPPSPTPTPVQPPPAASPVQSTLVQQAKNPVPPQGDTAPGSLAERRRQTRRQTRPTPPQPPAPPAASTQRRPETWTGRPPGMLEEEADGAEDGTANTSTISQGRRNDRNNAQPSMDVGGFQVYYEVRSETQLRAWKEQGMQEIAIILPGTQQRMVCPLDVALKRGSSKCRLLPPDSPELKSIGDAREVINMMEVYRQGEPVWRGPGPYR	-20	AT	A0A0H2XCT1	AAY51303.1	Xanthomonas_75_AAY51303.1	mfphrsamspikqhahqlidalpeaagwddlaravdgarfeaavhagmaaadqgqiaspaqvtamfarwgvdvaa	Toxin: BECR-fold-TM-Structured C-term; Antitoxin: possible RHH/HTH/Phd, DALI confirms possible HTH
